# Supplementary material for: Multi-ancestry study of the genetics of problematic alcohol use in over 1 million individuals
Source: Nat Med. 2023 Dec 7;29(12):3184–92. doi: 10.1038/s41591-023-02653-5 (PMC10719093; doi:10.1038/s41591-023-02653-5)
Supplement: Supplementary file 3 — Supplementary Tables 1–20. [file 41591_2023_2653_MOESM3_ESM.xlsx]

## Sheet: Index
Index of Supplementary Tables 1-20 (ordered by appearance in the main text)
Supplementary Table 1	Independent variants associated with PAU/AUD in within-ancestry and cross-ancestry meta-analyses
Supplementary Table 2	Lookup for the 85 EUR independent variants in non-EUR ancestries
Supplementary Table 3	SNP-based heritability estimates in different ancestries
Supplementary Table 4	Cross-ancestry genetic correlation
Supplementary Table 5	Fine-mapping for the regions with independent variants in EUR
Supplementary Table 6	SNPs in credible sets in EUR fine-mapping
Supplementary Table 7	Fine-mapping for regions with independent variants in cross-ancestry meta-analysis
Supplementary Table 8	SNPs in credible sets in cross-ancestry fine-mapping
Supplementary Table 9	Genes associated with PAU/AUD by MAGMA
Supplementary Table 10	Genes identified by transcriptome-wide association analysis using S-PrediXcan
Supplementary Table 11	Genes identified by transcriptome-wide association analysis using S-MultiXcan
Supplementary Table 12	Genes associated with chromatin interaction in 6 brain annotations using H-MAGMA
Supplementary Table 13	Fine-mapped genes for TWAS using FOCUS
Supplementary Table 14	Drug repurposing using the S-PrediXcan results
Supplementary Table 15	Genetic correlations between PAU and traits of interest in EUR
Supplementary Table 16	Genetic correlations between AUD and traits of interest in AFR
Supplementary Table 17	Phenome-wide associations between PAU PRS and 1,493 traits in PsycheMERGE EUR samples
Supplementary Table 18	Phenome-wide associations between AUD PRS and 855 traits in PsycheMERGE AFR samples
Supplementary Table 19	Phenome-wide associations between PAU PRS and 627 traits in Yale-Penn EUR samples
Supplementary Table 20	Phenome-wide associations between AUD PRS and 571 traits in Yale-Penn AFR samples

## Sheet: STable1
Supplementary Table 1. Independent variants associated with PAU/AUD in within-ancestry and cross-ancestry meta-analyses. Effective sample size weighted meta-analysis was performed using METAL. Chr, chromosome; Pos, position (hg19); freq, effective allele frequency; N, effective sample size; dist, distance from the nearest gene; CADD, Combined Annotation Dependent Depletion
Loci	rsID	Chr	Pos	effect_allele	non_effect_allele	freq	N	Zscore	beta	se	Pvalue	direction	nearestGene	dist	func	CADD
European, n=903,147, neffective=502,272
1	rs2022028	1	44606565	A	G	0.3778	502191	-6.464	-0.0133026	0.00205796	1.02e-10	-------+--+	RP4-675G8.2	2079	intergenic	1.308
2	rs6421482	1	66419905	A	G	0.439	502262	-7.398	-0.0148729	0.0020104	1.39e-13	-----------	PDE4B	0	intronic	4.652
3	rs12048727	1	71769465	A	G	0.6639	502261	-6.022	-0.0127192	0.00211212	1.73e-09	-------+--+	ZRANB2-AS2	0	ncRNA_intronic	10.88
3	rs12031120	1	73860821	A	G	0.5971	487561	-5.616	-0.0115948	0.00206459	1.96e-08	-----+--???	RP4-598G3.1	39886	intergenic	4.76
4	rs7531138	1	97923499	A	T	0.4433	502257	-5.762	-0.0115723	0.00200839	8.3e-09	-------+---	DPYD	0	intronic	19.86
5	rs10753661	1	165119792	A	G	0.6854	502258	-5.503	-0.0118238	0.00214861	3.73e-08	-----+---+-	LMX1A	51311	intergenic	0.33
6	rs10912807	1	174516366	T	C	0.5393	502268	5.603	0.011215	0.00200161	2.11e-08	+++++++-+-+	RABGAP1L	0	intronic	7.331
7	rs10797739	1	181700838	T	C	0.8534	499940	5.596	0.0158215	0.00282728	2.19e-08	+++++++-+--	CACNA1E	0	intronic	4.287
8	rs1260326	2	27730940	T	C	0.402	500268	-10.579	-0.0215683	0.00203878	3.72e-26	----+-+----	GCKR	0	exonic	13.22
9	rs75120545	2	44271496	T	C	0.028	495002	-6.053	-0.0368743	0.0060919	1.42e-09	-----+-----	AC019129.1	21536	intergenic	15.43
9	rs472140	2	45139904	T	C	0.5778	498677	9	0.0182446	0.00202718	2.26e-19	++-+++++++-	RP11-89K21.1	7427	intergenic	1.582
10	rs1518394	2	58171287	A	G	0.3961	502260	-7.127	-0.0145385	0.00203992	1.03e-12	-----+++--+	VRK2	0	intronic	3.122
11	rs6546862	2	73860348	A	G	0.6383	502257	-5.672	-0.0117776	0.00207645	1.41e-08	---------+-	NAT8	7610	intergenic	0.552
12	rs3953834	2	104343485	A	T	0.4644	451810	-5.534	-0.0116725	0.00210924	3.13e-08	---?--++???	AC018880.2	103196	intergenic	1.282
13	rs2375518	2	138270224	A	G	0.5718	502217	-6.216	-0.012534	0.0020164	5.09e-10	-----++--++	THSD7B	0	intronic	1.792
14	rs13024996	2	144225215	A	C	0.363	502234	-7.43	-0.0154161	0.00207484	1.09e-13	-----------	ARHGAP15:AC096558.1:RP11-570L15.2	00:00:00	ncRNA_intronic	1.13
15	rs72859290	2	147981914	A	G	0.0389	498171	6.079	0.0314958	0.00518108	1.21e-09	+++++++++-+	snoU13	99624	intergenic	0.827
16	rs71268403	3	16742862	A	AT	0.8147	487525	-5.642	-0.0147051	0.00260637	1.68e-08	-----+++???	AC091493.2	3875	intergenic	1.007
17	rs9835977	3	18793340	T	C	0.2994	502247	-5.526	-0.0120382	0.00217847	3.27e-08	------+-+--	AC144521.1	0	ncRNA_intronic	4.179
18	rs66518420	3	49564316	A	ATAT	0.2576	487569	7.174	0.0166117	0.00231554	7.28e-13	++++++-+???	DAG1	0	intronic	0.913
19	rs1368742	3	85442208	A	G	0.3896	468233	7.534	0.0159638	0.0021189	4.94e-14	+++?+++--++	CADM2	0	intronic	5.087
20	rs16859408	3	147107665	T	C	0.8489	238822	5.569	0.0224976	0.0040398	2.56e-08	?++++++++-+	ZIC4	0	intronic	6.032
21	rs698988	3	157942860	C	G	0.5715	502267	5.618	0.0113267	0.00201614	1.94e-08	+++++++-++-	RSRC1	0	intronic	1.699
22	rs13149518	4	39406987	T	C	0.4567	500262	-10.896	-0.0218659	0.00200678	1.2e-27	-----------	KLB	1485	intergenic	1.057
23	rs713287	4	46940376	T	C	0.4821	502268	-6.039	-0.012058	0.00199669	1.55e-09	------++-+-	GABRA4	0	intronic	5.452
24	rs6841654	4	79570878	A	G	0.2526	487557	5.9	0.0137504	0.00233058	3.64e-09	++++++++???	LINC01094	0	ncRNA_intronic	7.293
25	rs75967634	4	100229016	T	C	0.0032	394948	-6.896	-0.137375	0.0199209	5.34e-12	--?????????	ADH1B	0	exonic	22.6
25	rs1229984	4	100239319	T	C	0.0326	491861	-32.811	-0.186079	0.00567123	4.14e-236	-----------	ADH1B	0	exonic	13.86
25	rs56009681	4	100285772	A	T	0.8974	500721	-13.446	-0.0442726	0.00329262	3.24e-41	-----------	ADH1C	11587	intergenic	10.89
25	rs10032906	4	100296355	A	G	0.1982	502256	-10.432	-0.0261071	0.00250259	1.78e-25	-------+---	ADH1C	22170	intergenic	3.552
25	rs13107325	4	103188709	T	C	0.0738	497310	-13.779	-0.0528355	0.00383449	3.43e-43	-------+--?	SLC39A8	0	exonic	23.1
26	rs4546191	4	139847208	A	G	0.7981	502261	-6.197	-0.0154024	0.00248546	5.76e-10	---------+-	RP11-371F15.3	0	ncRNA_intronic	4.837
27	rs13102826	4	143602404	A	G	0.1604	502116	-6.881	-0.0187101	0.00271909	5.94e-12	------++---	INPP4B	0	intronic	1.932
28	rs6449591	5	61535659	A	G	0.5814	484025	5.595	0.0115266	0.00206015	2.21e-08	+++++++-???	KIF2A	66329	intergenic	4.212
29	rs2245405	5	153364650	A	G	0.4502	487546	-5.572	-0.0113415	0.00203544	2.52e-08	-------+???	FAM114A2	5037	intergenic	5.744
30	rs4413606	6	26338257	A	G	0.3633	352341	5.962	0.0147664	0.00247675	2.49e-09	+??++-+-+++	RNU6-1259P	14941	intergenic	0.557
31	rs9372196	6	109132237	A	G	0.4208	502265	-5.681	-0.0114809	0.00202094	1.34e-08	----+--+---	RP3-354J5.3	6645	intergenic	3.128
32	rs2699453	7	22097449	T	G	0.8492	233149	-6.102	-0.0249689	0.00409193	1.05e-09	?---------?	RAPGEF5	60406	intergenic	0.963
33	rs7787380	7	71858167	T	C	0.4766	498927	5.993	0.0120116	0.00200427	2.06e-09	+++-+++++++	CALN1	0	intronic	2.215
33	rs13225450	7	72976123	T	C	0.1202	502239	5.985	0.0183626	0.0030681	2.17e-09	+++++-++++-	BCL7B	3790	intergenic	2.141
34	rs41301394	7	75612803	T	C	0.2864	502226	-5.481	-0.0120967	0.00220703	4.22e-08	-----+--+--	POR	0	intronic	1.586
35	rs1155397	7	114953597	A	G	0.3219	502258	5.77	0.0123218	0.0021355	7.94e-09	++++++++++-	AC068610.5	82187	intergenic	1.083
36	rs2696884	7	135144662	T	C	0.4003	502269	7.3	0.0148647	0.00203626	2.88e-13	+++++-++++-	CNOT4	0	intronic	2.765
37	rs2098112	7	153487944	A	G	0.4684	469662	6.114	0.0126415	0.00206764	9.69e-10	++-++???+?+	DPP6	96237	intergenic	0.284
38	rs13276082	8	21823184	A	G	0.5718	502251	5.473	0.0110355	0.00201635	4.42e-08	+++++++++++	XPO7	0	intronic	9.142
39	rs2576589	8	57425647	T	C	0.7551	502101	-7.322	-0.0169902	0.00232044	2.44e-13	-----++--+-	RP11-17A4.2:LINC00968	00:00:00	ncRNA_intronic	3.893
40	rs1822717	8	64956228	T	C	0.4802	502236	6.014	0.0120102	0.00199704	1.81e-09	++-++++-++-	RP11-32K4.1	0	ncRNA_intronic	0.127
41	rs10447987	8	113935783	A	G	0.9734	497135	-5.777	-0.0360039	0.00623228	7.61e-09	--+-----+--	CSMD3	0	intronic	0.171
42	rs142670988	8	143351879	CAT	C	0.378	426644	-5.765	-0.0128704	0.00223251	8.18e-09	--+?-??????	TSNARE1	0	UTR3	1.713
43	rs7870475	9	128134034	T	C	0.5181	502243	-5.818	-0.0116172	0.00199677	5.96e-09	------+----	RP11-184B22.2	569	downstream	2.506
44	rs460888	9	136913123	C	G	0.7184	494946	-5.626	-0.0125716	0.00223456	1.85e-08	-------+?--	BRD3	0	intronic	1.392
45	rs1291854	10	11110195	T	C	0.4424	502259	-6.503	-0.0130631	0.00200879	7.89e-11	-----+-+-+-	CELF2	0	intronic	5.816
46	rs11190658	10	102443374	T	C	0.2191	499676	-5.673	-0.0137189	0.00241829	1.41e-08	------+---+	PAX2	51985	intergenic	2.785
47	rs7912192	10	110486177	A	G	0.7477	485819	7.957	0.0185843	0.00233559	1.76e-15	++++++++???	RP11-655H13.2	0	ncRNA_intronic	1.281
48	rs6265	11	27679916	T	C	0.1871	502107	-5.573	-0.0142596	0.00255869	2.5e-08	------+++--	BDNF-AS:BDNF	00:00:00	exonic	21.4
49	rs34338716	11	38989811	CA	C	0.3282	487523	-5.815	-0.012541	0.00215667	6.07e-09	-------+???	RP11-313M3.1	193191	intergenic	0.655
50	rs7107356	11	47676170	A	G	0.5014	502263	-7.716	-0.0153963	0.00199538	1.2e-14	----+--+--+	AGBL2	4972	intergenic	3.079
51	rs371206899	11	57522200	CCCCT	C	0.674	281840	-6.65	-0.0188944	0.00284126	2.93e-11	-???-??????	TMX2-CTNND1:RP11-691N7.6:CTNND1	00:00:00	intronic	1.258
52	rs3217512	11	64135541	G	GTC	0.3852	487569	-5.676	-0.011811	0.00208086	1.38e-08	-------+???	RPS6KA4	0	intronic	3.552
53	rs9919557	11	112877408	T	C	0.5897	502255	-6.5	-0.0131841	0.00202833	8.03e-11	--+--------	NCAM1	0	intronic	0.215
53	rs34632468	11	113334227	CT	C	0.6379	487549	10.207	0.0215049	0.00210688	1.84e-24	+++++++-???	DRD2	0	intronic	1.793
53	rs61687445	11	113438092	A	C	0.4201	502240	-9.689	-0.0195846	0.00202132	3.34e-22	-------+---	DRD2	91678	intergenic	20.9
53	rs61904960	11	113481872	T	C	0.1347	502106	7.241	0.0211639	0.00292279	4.46e-13	++++++-+++-	TMPRSS5	76399	intergenic	4.096
54	rs11215405	11	115064368	T	C	0.7766	502232	5.783	0.0138526	0.0023954	7.35e-09	+++++++++++	CADM1	0	intronic	3.316
55	rs7937768	11	121635061	T	C	0.7705	502269	7.096	0.0168357	0.00237256	1.28e-12	+++++++++++	SORL1	130658	intergenic	0.056
56	rs2159102	12	2288945	A	T	0.3925	493953	5.774	0.0118963	0.00206032	7.76e-09	++++++-+-+?	CACNA1C	0	intronic	0.668
57	rs7301932	12	51894913	A	G	0.47	502271	7.215	0.0144226	0.00199897	5.4e-13	+++++++++-+	SLC4A8	0	intronic	2.746
58	rs12826108	12	81603369	A	G	0.479	502243	-5.996	-0.0119753	0.00199722	2.03e-09	-----+--+--	ACSS3	0	intronic	2.91
59	rs59899558	13	89072227	T	G	0.6714	451809	6.225	0.0139413	0.00223957	4.81e-10	++-?+-++???	LINC00433	120891	intergenic	2.041
60	rs9302094	13	96852740	A	C	0.5453	502270	6.036	0.012094	0.00200364	1.58e-09	++0+++++++-	HS6ST3	0	intronic	1.571
61	rs850254	14	57350427	A	G	0.5607	502272	-5.662	-0.0113822	0.00201028	1.49e-08	-----------	OTX2-AS1:RP11-1085N6.5	00:00:00	ncRNA_intronic	1.734
62	rs10630359	14	58767085	A	ATATACT	0.2947	466224	6.368	0.0144642	0.00227139	1.91e-10	+++++??????	ARID4A	0	intronic	2.521
63	rs2664299	14	99742187	T	C	0.5839	500268	5.923	0.0120127	0.00202815	3.16e-09	++-+++++-++	BCL11B	4325	intergenic	12.91
64	rs12885018	14	104273812	A	G	0.5876	502260	-6.038	-0.0122376	0.00202677	1.56e-09	------++--+	PPP1R13B	0	intronic	9.028
65	rs34488670	15	47684936	T	C	0.7866	500777	-6.703	-0.016347	0.00243876	2.04e-11	-------+--?	SEMA6D:CTD-2050N2.1	00:00:00	ncRNA_intronic	1.429
66	rs72768664	16	24736518	T	C	0.9399	467080	5.484	0.0238723	0.00435309	4.16e-08	+++?+-+-++-	TNRC6A	4497	intergenic	2.058
67	rs73530179	16	30107781	A	G	0.5286	496196	6.553	0.0131771	0.00201086	5.63e-11	++-+++-++-?	YPEL3:RP11-455F5.3	00:00:00	ncRNA_exonic	11.75
68	rs28562191	16	53799303	T	C	0.4212	467467	-7.822	-0.0163829	0.00209446	5.21e-15	--+--??????	FTO	0	intronic	2.609
69	rs825704	16	73603649	T	C	0.6372	498292	5.541	0.0115437	0.00208333	3.02e-08	++++++-++++	CTD-2009A10.1	11227	intergenic	13.99
70	rs854784	17	18040690	T	C	0.5397	502253	5.585	0.0111799	0.00200177	2.34e-08	++-++++++++	MYO15A	0	intronic	1.726
71	rs8067440	17	29708155	A	T	0.6104	502268	6.19	0.0126641	0.0020459	6.02e-10	+++++++-+++	NF1	0	intronic	3.66
72	rs62061734	17	44018488	T	C	0.7901	500602	5.592	0.0137229	0.00245402	2.24e-08	++++++++++-	MAPT	0	intronic	3.541
73	rs439523	19	49236102	T	C	0.4889	500234	-7.261	-0.0145214	0.00199992	3.83e-13	--+---++---	RASIP1	0	intronic	1.635
74	rs11468270	20	37306245	G	GTGGACTGATT	0.6928	463570	-5.509	-0.0124014	0.00225112	3.6e-08	--?-----???	ARHGAP40	26566	intergenic	2.617
75	rs132902	22	41797758	A	G	0.7823	502272	5.589	0.013512	0.00241761	2.29e-08	++-++++-++-	TEF	2427	intergenic	0.493
African, n=122,571, neffective=105433
1	rs2066702	4	100229017	A	G	0.1907	105416	-15.882	-0.0879402	0.0055371	8.471e-57	---	ADH1B	0	exonic	24.7
1	rs1229984	4	100239319	T	C	0.0107	104339	-8	-0.170162	0.0212703	1.241e-15	---	ADH1B	0	exonic	13.86
Latin American, n=38,962, neffective=30,023
1	rs1229984	4	100239319	T	C	0.063059	34226	-13.4255	-0.0865271	0.00642609	4.3e-41	-	ADH1B	0	exonic	13.86
East Asian
1	rs1229984	4	100239319	T	C	0.5932	6700	-8.434	-0.147536	0.017493	3.352e-17	---?-	ADH1B	0	exonic	13.86
2	rs3782886	12	112110489	T	C	0.8696	7086.7	11.279	0.278851	0.024723	1.675e-29	+++++	BRAP	0	exonic	18.03
South Asian, n=1,716, neffective=1,556
1	rs12677811	8	38540692	A	G	0.9458	1220	-5.547	-0.489841	0.0883074	2.9e-08	?-	RP11-495O10.1	17451	intergenic	11.14
Cross-ancestry meta-analysis, n=1,079,947, neffective=646,371
1	rs2301767	1	44773839	T	C	0.3288	646344	-6.641	-0.0124331	0.00187217	3.12e-11	-------+--+-----+----+	ERI3	0	intronic	5.664
2	rs12743648	1	66428502	T	G	0.2017	641849	-7.136	-0.0156953	0.00219946	9.64e-13	------+---+----?++-???	PDE4B	0	intronic	0.152
3	rs12048727	1	71769465	A	G	0.6353	646356	-5.581	-0.0101975	0.00182718	2.39e-08	-------+--++++---+-+--	ZRANB2-AS2	0	ncRNA_intronic	10.88
4	rs6689226	1	73806923	T	C	0.4193	646347	6.89	0.0122805	0.00178237	5.57e-12	+++++-+++++++++++-+++-	RP4-598G3.1	0	ncRNA_intronic	7.555
5	rs12354219	1	97920956	T	C	0.5645	546049	6.106	0.0117838	0.00192987	1.02e-09	++++++--+-+?+++++?-+?+	DPYD	0	intronic	3.097
6	rs1260326	2	27730940	T	C	0.3547	644366	-10.393	-0.0191343	0.00184107	2.66e-25	----+-+-----++--+----+	GCKR	0	exonic	13.22
7	rs75120545	2	44271496	T	C	0.0236	624608	-5.893	-0.0347325	0.00589385	3.8e-09	-----+------??-???????	AC019129.1	21536	intergenic	15.43
7	rs472140	2	45139904	T	C	0.6488	640167	8.148	0.0150846	0.00185133	3.69e-16	++-+++++++---++++???+-	RP11-89K21.1	7427	intergenic	1.582
8	rs2717039	2	58169166	T	G	0.3247	646340	7.369	0.0138406	0.00187822	1.72e-13	+++++++-++++++++--+---	VRK2	0	intronic	18.71
9	rs7558944	2	73810909	T	G	0.7203	642174	-6.198	-0.0121841	0.00196582	5.71e-10	------++-+------?+??--	ALMS1	0	intronic	0.597
10	rs264953	2	104303387	A	G	0.4486	511032	-5.495	-0.0109283	0.00198877	3.92e-08	---?---+-+-?+-----+-+-	AC018880.2	63098	intergenic	0.678
11	rs2375518	2	138270224	A	G	0.5755	545493	-6.614	-0.0128108	0.00193692	3.74e-11	-----++--++?-?------?-	THSD7B	0	intronic	1.792
12	rs13024996	2	144225215	A	C	0.3132	643863	-8.127	-0.0154408	0.00189994	4.39e-16	---------------+-???--	ARHGAP15:AC096558.1:RP11-570L15.2	00:00:00	ncRNA_intronic	1.13
13	rs72859290	2	147981914	A	G	0.0388	500250	6.189	0.0320385	0.00517669	6.07e-10	+++++++++-+??+???????+	snoU13	99624	intergenic	0.827
14	rs56213902	2	185786030	A	G	0.4749	646021	-6.137	-0.0108114	0.00176168	8.43e-10	------+--++--+---+--?-	ZNF804A	0	intronic	2.191
15	rs2176040	2	227092802	A	G	0.3422	646369	5.761	0.0106793	0.00185373	8.38e-09	++-++-+++-+++++---++-+	AC068138.1	42714	intergenic	5.968
16	rs4432663	3	18799032	A	G	0.2987	516133	-5.739	-0.0123412	0.00215041	9.52e-09	------+-+--?-+?---+??+	AC144521.1	0	ncRNA_intronic	4.693
17	rs1464569	3	49460350	A	G	0.2718	644301	7.968	0.0157768	0.00198002	1.61e-15	++++++-++++++-+-++??--	NICN1-AS1:NICN1	1 day, 4:28:00	upstream:downstream	8.227
18	rs6774985	3	85513000	T	C	0.3871	546784	6.972	0.013687	0.00196314	3.12e-12	+++++++--++?+-++--+++-	CADM2	0	intronic	2.702
19	rs16859408	3	147107665	T	C	0.8441	252974	5.627	0.021806	0.00387525	1.83e-08	?++++++++-+?++?--++-?+	ZIC4	0	intronic	6.032
20	rs1193536	3	157972304	T	C	0.6569	646370	6.456	0.0119601	0.00185255	1.08e-10	+++++++-++-+-+++++++-+	RSRC1	0	intronic	1.1
21	rs7686610	4	39406490	A	G	0.5334	544418	11.151	0.0214182	0.00192075	7.09e-29	+++++++++++?++++-++-?+	KLB	1982	intergenic	2.648
22	rs1512139	4	46926777	T	G	0.4874	646370	-6.972	-0.0122674	0.00175953	3.12e-12	------++-+-----+------	GABRA4	0	UTR3	1.992
23	rs2270970	4	60041691	T	C	0.2593	607246	-6.264	-0.0129693	0.00207046	3.75e-10	-----+---+---?????-??-	RP11-622J8.1	0	ncRNA_exonic	8.371
24	rs13124636	4	62528171	A	G	0.9476	629886	5.532	0.0221181	0.00399821	3.16e-08	++++--+--+++?-+???????	ADGRL3	0	intronic	9.669
25	rs34092683	4	79565499	G	GA	0.647	630774	-6.504	-0.0121164	0.00186292	7.84e-11	--------???--?--+-+-+-	LINC01094	1557	intergenic	5.854
26	rs75967634	4	100229016	T	C	0.0033	494531	-6.965	-0.122109	0.0175319	3.3e-12	--?????????-??????????	ADH1B	0	exonic	22.6
26	rs2066702	4	100229017	A	G	0.0526	398387	-10.442	-0.0523959	0.0050178	1.601e-25	-??????????----???????	ADH1B	0	exonic	24.7
26	rs1229984	4	100239319	T	C	0.0364	632923	-35.973	-0.170547	0.00474097	2.22e-283	-----------------?--??	ADH1B	0	exonic	13.86
26	rs62307322	4	100280800	A	G	0.0917	644217	15.486	0.0472637	0.00305203	4.29e-54	++++++++++-++-+-+-++--	ADH1C	6615	intergenic	0.063
26	rs10032906	4	100296355	A	G	0.1982	541419	-10.901	-0.0262756	0.00241038	1.14e-27	-------+---?-?-?-?--??	ADH1C	22170	intergenic	3.552
26	rs13107325	4	103188709	T	C	0.0625	631686	-13.19	-0.0484723	0.00367493	9.97e-40	-------+--?-+--???????	SLC39A8	0	exonic	23.1
27	rs7655784	4	139844824	T	C	0.7965	536240	-6.646	-0.0159394	0.00239835	3e-11	---------+-?+?-?????--	RP11-371F15.3	0	ncRNA_intronic	2.591
28	rs7441741	4	143545812	A	G	0.1766	545580	-7.286	-0.0182904	0.00251035	3.2e-13	------++---?-?-----+?-	INPP4B:RP11-223C24.1	00:00:00	ncRNA_intronic	0.889
29	rs6449591	5	61535659	A	G	0.5835	497273	5.59	0.0113699	0.00203398	2.27e-08	+++++++-????+??-+++-?-	KIF2A	66329	intergenic	4.212
30	rs2560038	5	153272968	A	G	0.3244	516279	-5.713	-0.012009	0.00210205	1.11e-08	------++---?-+?-----?-	AC091962.3	0	ncRNA_intronic	1.514
31	rs766406	6	26319588	T	G	0.6892	646367	-5.702	-0.0108355	0.0019003	1.18e-08	--+--+-+-----+-+---++-	HIST1H3PS1	2515	intergenic	0.332
32	rs9264670	6	31239722	A	C	0.1526	574189	5.557	0.01442	0.00259492	2.74e-08	+++?+??????++?+?+++--+	HLA-C	0	intronic	10.56
33	rs1799971	6	154360797	A	G	0.8788	645039	5.812	0.0156787	0.00269764	6.16e-09	++0+++-++--++++++-+?-+	OPRM1	0	exonic	24
34	rs2699453	7	22097449	T	G	0.8521	239936	-5.981	-0.0243192	0.00406608	2.22e-09	?---------??-?????+???	RAPGEF5	60406	intergenic	0.963
35	rs2944794	7	71834260	T	C	0.6209	581593	6.413	0.0122556	0.00191105	1.43e-10	+++?++++++++--?-+?+-?-	CALN1	0	intronic	0.827
35	rs13235543	7	73013901	T	C	0.1187	645589	6.38	0.0173591	0.00272086	1.77e-10	+++++-++++-+-++++-+++-	MLXIPL	0	exonic	0.043
36	rs3815455	7	75611756	T	C	0.2753	646350	-5.614	-0.0110543	0.00196906	1.98e-08	-----+--+---++---+----	POR	0	intronic	0.915
37	rs2551767	7	135139011	T	C	0.5959	545189	-7.612	-0.0148544	0.00195145	2.7e-14	-----+----+?-?---?++?+	CNOT4	0	intronic	0.678
38	rs2098112	7	153487944	A	G	0.4543	613248	6.711	0.01217	0.00181344	1.94e-11	++-++???+?+++-+----+++	DPP6	96237	intergenic	0.284
39	rs11774587	8	2893930	C	G	0.2489	640007	-5.612	-0.011472	0.00204419	2.01e-08	------------++-???+?--	CSMD1	0	intronic	3.044
40	rs2291317	8	21827162	T	C	0.3941	645992	-6.438	-0.0115906	0.00180034	1.21e-10	------------+---+-++?-	XPO7	0	intronic	1.981
41	rs2942194	8	23423669	A	G	0.7566	646114	5.618	0.0115162	0.00204987	1.93e-08	++++--+-++-++-++--++--	SLC25A37	0	exonic	19.37
42	rs2582405	8	57424874	T	C	0.2148	615665	8.155	0.0178939	0.00219423	3.48e-16	+++++---+-++++?+--++?-	RP11-17A4.2:LINC00968	00:00:00	ncRNA_intronic	1.569
43	rs791405	8	64720735	T	C	0.49	379755	-6.319	-0.0145036	0.00229523	2.64e-10	-??--+-+????-?--++-+??	RP11-32K4.1	0	ncRNA_intronic	5.884
44	rs9297901	8	93036795	T	C	0.7547	643048	5.657	0.0115932	0.00204935	1.54e-08	+++++++++++++?+--???++	RUNX1T1	0	intronic	0.652
45	rs7014279	8	143352528	A	C	0.601	506185	5.901	0.0119762	0.00202951	3.61e-09	++-++-++++-?+??++++-?-	TSNARE1	0	UTR3	4.395
46	rs2841329	9	128134332	A	G	0.4779	516762	5.858	0.0115353	0.00196915	4.69e-09	++++++-++-+?++?++-++++	RP11-184B22.2	271	downstream	2.227
47	rs2520100	9	136918137	A	T	0.7506	608008	-6.012	-0.0126004	0.00209587	1.83e-09	--+----+?----??+---+-+	BRD3	0	intronic	0.522
48	rs1291854	10	11110195	T	C	0.3815	646358	-5.97	-0.0108092	0.00181059	2.37e-09	-----+-+-+-0++--+--+++	CELF2	0	intronic	5.816
49	rs7915937	10	57460955	A	C	0.4737	646367	5.579	0.00982704	0.00176143	2.42e-08	+++--+++++-+--+-+---++	GAPDHP21	32844	intergenic	0.609
50	rs60019180	10	102437549	CA	C	0.7618	526082	6.153	0.0140812	0.0022885	7.61e-10	++++++-+????-?+--+++++	PAX2	57810	intergenic	0.431
51	rs6584898	10	110562799	A	G	0.7276	646366	8.656	0.0170997	0.00197547	4.87e-18	++++++-++--++-++-+-+++	RP11-655H13.2	0	ncRNA_intronic	1.376
52	rs6265	11	27679916	T	C	0.1645	645950	-6.208	-0.0147322	0.0023731	5.37e-10	------+++-------+---+-	BDNF-AS:BDNF	00:00:00	exonic	21.4
53	rs7107356	11	47676170	A	G	0.5242	643831	-8.079	-0.0142552	0.00176448	6.52e-16	----+--+--+-++-?+-+++-	AGBL2	4972	intergenic	3.079
54	rs631791	11	57675410	A	G	0.3118	545533	6.137	0.0126829	0.00206664	8.42e-10	++-++++++-+?-?+++---?+	OR5AZ1P	9358	intergenic	13.04
55	rs3217512	11	64135541	G	GTC	0.3304	630808	-5.607	-0.0106128	0.00189277	2.06e-08	-------+???--?---+++++	RPS6KA4	0	intronic	3.552
56	rs9919557	11	112877408	T	C	0.5846	646008	-7.043	-0.0125732	0.0017852	1.88e-12	--+---------+--+--++?+	NCAM1	0	intronic	0.215
56	rs34632468	11	113334227	CT	C	0.6851	630518	10.71	0.0205316	0.00191705	9.12e-27	+++++++-???++?+----?+-	DRD2	0	intronic	1.793
56	rs7933981	11	113438068	A	G	0.3883	646341	-10.69	-0.0192904	0.00180452	1.13e-26	-------+-----+----++-+	DRD2	91654	intergenic	17.19
56	rs61904979	11	113508088	A	G	0.1009	638558	8.186	0.0240483	0.00293773	2.71e-16	++++++-+++-+--+?????+-	TMPRSS5	50183	intergenic	4.991
57	rs10790112	11	116096249	T	C	0.1806	645357	-5.932	-0.0135727	0.00228805	2.99e-09	--+-+--------?--++----	snoU13	94811	intergenic	15.91
58	rs6589894	11	121636060	T	C	0.662	645717	7.81	0.014528	0.00186018	5.7e-15	+++++++++-++++++---++-	SORL1	131657	intergenic	1.858
59	rs2159102	12	2288945	A	T	0.3926	503503	5.737	0.0117069	0.0020406	9.65e-09	++++++-+-+??-??++--??+	CACNA1C	0	intronic	0.668
60	rs10876186	12	51884217	C	G	0.4826	546452	7.487	0.0143314	0.00191417	7.03e-14	+++++++++-+?+-+-++-+?-	SLC4A8	0	intronic	1.344
61	rs12826108	12	81603369	A	G	0.4659	543014	-5.937	-0.0114202	0.00192357	2.91e-09	-----+--+--?+?--++-+?-	ACSS3	0	intronic	2.91
62	rs3782886	12	112110489	T	C	0.8696	7086.7	11.279	0.278851	0.024723	1.675e-29	???????????????+++++??	BRAP	0	exonic	18.03
63	rs12875334	13	59355371	A	T	0.7399	546383	-5.473	-0.0119342	0.00218056	4.42e-08	------++-++?---+-?--+-	DNAJA1P1	29003	intergenic	4.577
64	rs4885633	13	80043855	A	G	0.3611	646029	-5.613	-0.0102805	0.00183155	1.99e-08	----+--+-+---++--+-+?-	NDFIP2-AS1	7643	intergenic	2.734
65	rs148470637	13	89072230	T	TAAG	0.2917	630302	-6.319	-0.0123814	0.00195939	2.63e-10	--++----???--?+++---?-	LINC00433	120888	intergenic	1.497
66	rs9302094	13	96852740	A	C	0.577	646368	7.358	0.0130987	0.0017802	1.86e-13	++0+++++++-++-+++++---	HS6ST3	0	intronic	1.571
67	rs12879871	14	35582138	A	G	0.6047	645972	5.528	0.00994724	0.00179943	3.24e-08	+++++-++++-++-++-+++?-	FAM177A1:PPP2R3C	00:00:00	UTR3	4.294
68	rs17781288	14	42072408	C	G	0.5616	646073	5.641	0.0100009	0.0017729	1.69e-08	++++--+++-++-++++-+?++	CTD-2298J14.2	0	ncRNA_intronic	2.826
69	rs11461912	14	58758331	G	GT	0.3008	531221	6.471	0.0136887	0.00211539	9.73e-11	++++++++????+?+-+++--+	C14orf37:RP11-349A22.5	00:00:00	ncRNA_intronic	3.93
70	rs2664299	14	99742187	T	C	0.6457	641766	6.066	0.011194	0.00184537	1.31e-09	++-+++++-++++-+-??-++-	BCL11B	4325	intergenic	12.91
71	rs12588797	14	104300020	T	C	0.6871	646370	-5.878	-0.0111494	0.00189679	4.15e-09	-------+----+++-+---+-	PPP1R13B	0	intronic	1.416
72	rs34488670	15	47684936	T	C	0.7805	643353	-6.466	-0.0137714	0.00212982	1.01e-10	-------+--?--?+--?+?--	SEMA6D:CTD-2050N2.1	00:00:00	ncRNA_intronic	1.429
73	rs72770409	16	24802331	T	C	0.0459	631524	-5.465	-0.0232363	0.00425184	4.64e-08	---+-+----+-?+-???????	TNRC6A	0	exonic	8.613
74	rs8060511	16	30101596	A	C	0.4933	641964	-6.813	-0.012026	0.00176516	9.54e-12	----+-+--+?--?---+---+	TBX6	0	intronic	4.437
75	rs2967262	16	49074561	T	C	0.1795	646104	-5.544	-0.0127079	0.0022922	2.96e-08	------+-----++-+-+----	RP11-98C8.1	25916	intergenic	2.686
76	rs1421085	16	53800954	T	C	0.6544	646364	8.074	0.0149315	0.00184934	6.8e-16	++-++---++-++-+-+-++++	FTO	0	intronic	21.4
77	rs825704	16	73603649	T	C	0.6587	637239	6.406	0.0119673	0.00186813	1.49e-10	++++++-++++++++-??+--+	CTD-2009A10.1	11227	intergenic	13.99
78	rs4143866	16	85716366	A	G	0.719	545822	-5.617	-0.0119601	0.00212926	1.94e-08	-----------?-?-++++-+-	GINS2	0	intronic	0.366
79	rs854784	17	18040690	T	C	0.5149	646332	5.674	0.00998524	0.00175982	1.4e-08	++-+++++++++++-+++++--	MYO15A	0	intronic	1.726
80	rs12943365	17	29680526	C	G	0.3882	512993	-6.145	-0.0124481	0.00202573	8e-10	-------++--?-???--+-?-	NF1	0	intronic	2.826
81	rs112572874	17	44072984	A	G	0.817	638781	6.068	0.0138837	0.00228802	1.3e-09	++++++++++++--+?????-+	MAPT	0	intronic	5.348
82	rs8085338	18	39309757	A	G	0.2194	645061	-5.495	-0.0116899	0.00212736	3.9e-08	-----+--+---+?-+---?--	RP11-188I24.1	59369	intergenic	3.135
83	rs12458015	18	53305735	T	C	0.6993	646333	-5.583	-0.0107082	0.001918	2.36e-08	-------+----+---++--++	TCF4	0	intronic	3.407
84	rs12984933	19	30789847	A	G	0.6039	646072	5.842	0.0105077	0.00179866	5.16e-09	+++-+++-+-++-++---+?++	ZNF536	0	intronic	1.309
85	rs492602	19	49206417	A	G	0.5248	641075	-7.517	-0.0132929	0.00176838	5.62e-14	--+---+----------+??-?	FUT2	0	exonic	0.073
86	rs403598	20	31634788	A	G	0.0493	362163	-5.467	-0.0296701	0.00542712	4.578e-08	-?-?-+++--????-???????	HDHD1P3	534	downstream	0.205
87	rs11468270	20	37306245	G	GTGGACTGATT	0.6797	500600	-5.898	-0.0126326	0.00214184	3.69e-09	--?-----????-?-?-++-??	ARHGAP40	26566	intergenic	2.617
88	rs76728843	20	48455302	T	C	0.1335	623434	5.562	0.0146449	0.00263302	2.67e-08	++-++++-+-?++-+???????	SLC9A8	0	intronic	0.792
89	rs17842490	22	24870527	A	G	0.9567	630710	-5.862	-0.0256432	0.00437448	4.58e-09	----++-+--+-++-???????	ADORA2A-AS1:UPB1	00:00:00	ncRNA_intronic	6.613
90	rs202627	22	41847367	A	T	0.2262	512423	-5.696	-0.0134483	0.002361	1.22e-08	--+?------+?---+--++?-	TOB2	4339	intergenic	0.167

## Sheet: STable2
Supplementary Table 2. Lookup for the 85 EUR independent variants in non-EUR ancestries. Chr, chromosome; Pos, position (hg19); Proxy SNP, original means the EUR SNP is presented in the non-EUR data, no proxy means the EUR SNP is not presented in the non-EUR data and can not find a good proxy SNP, otherwise the new SNP (chr:pos) is proxy SNP in the non-EUR data.
Chr	Pos	AFR				LA				EAS				SAS
		Proxy SNP	beta_EUR	beta_AFR	p_AFR	Proxy SNP	beta_EUR	beta_LA	p_LA	Proxy SNP	beta_EUR	beta_EAS	p_EAS	Proxy SNP	beta_EUR	beta_SAS	p_SAS
1	44606565	original	-0.0133026	-0.00517153	0.3993	original	-0.0133026	-0.00479968	0.16	original	-0.0133026	-0.00987172	0.5602	original	-0.0133026	-0.00915258	0.8178
1	66419905	original	-0.0148729	-0.00802712	0.07828	original	-0.0148729	-2.32079e-05	0.99	original	-0.0148729	0.0247762	0.1433	original	-0.0148729	-0.00257188	0.95
1	71769465	original	-0.0127192	0.00706634	0.108	original	-0.0127192	-0.0111712	0.0006	original	-0.0127192	-0.0256758	0.1523	original	-0.0127192	-0.0243125	0.5088
1	73860821	original	-0.0115948	-0.0131327	0.002692	original	-0.0115948	-0.0042838	0.19	original	-0.0115948	-0.0175665	0.3517	original	-0.0115948	0.00710189	0.8503
1	97923499	original	-0.0115723	-0.00346265	0.4503	original	-0.0115723	-0.00811883	0.016	original	-0.0115723	-0.0111016	0.5958	original	-0.0115723	-0.0284181	0.49
1	165119792	No proxy				original	-0.0118238	-0.000197128	0.96	original	-0.0118238	0.0346105	0.4946	No proxy
1	174516366	original	0.011215	0.00471779	0.4422	original	0.011215	-0.000476845	0.88	original	0.011215	0.00544237	0.7497	original	0.011215	0.0525276	0.1438
1	181700838	original	0.0158215	0.00185023	0.6766	original	0.0158215	0.00252511	0.5	original	0.0158215	0.0110625	0.5843	original	0.0158215	-0.0217084	0.6908
2	27730940	original	-0.0215683	-0.0111659	0.07906	original	-0.0215683	-0.00489195	0.14	original	-0.0215683	-0.0099561	0.5617	original	-0.0215683	0.0153291	0.7136
2	44271496	original	-0.0368743	-0.0348179	0.23	original	-0.0368743	-0.00204209	0.91	No proxy				No proxy
2	45139904	original	0.0182446	-0.00528449	0.5299	original	0.0182446	0.0058876	0.14	original	0.0182446	0.0755367	0.2367	original	0.0182446	0.0406387	0.424
2	58171287	original	-0.0145385	-0.0323405	0.272	2:58211509	-0.0131326	-0.00223771	0.49	original	-0.0145385	0.0140606	0.418	original	-0.0145385	-0.00408046	0.92
2	73860348	original	-0.0117776	-0.00649101	0.1926	2:73828310	0.011339	0.00244166	0.47	original	-0.0117776	0.0215337	0.2323	original	-0.0117776	-0.0682006	0.12
2	104343485	original	-0.0116725	-0.000315866	0.9462	original	-0.0116725	-0.00496439	0.13	original	-0.0116725	-0.00894475	0.6074	original	-0.0116725	-0.00256409	0.9472
2	138270224	2:138235279	0.0118011	0.000429672	0.9323	original	-0.012534	-0.00474029	0.15	original	-0.012534	-0.0257693	0.1643	original	-0.012534	-0.0325666	0.43
2	144225215	original	-0.0154161	-0.0183238	0.007537	original	-0.0154161	-0.00750266	0.042	original	-0.0154161	-0.0154939	0.8619	original	-0.0154161	-0.0289379	0.5362
2	147981914	No proxy				No proxy				No proxy				original	0.0314958	0.19519	0.03
3	16742862	3:16744285	0.0144355	0.00141517	0.9606	original	-0.0147051	0.00567245	0.24	original	-0.0147051	0.0469952	0.3731	original	-0.0147051	-0.0655116	0.2293
3	18793340	3:18795765	0.0119753	0.0377659	0.1802	No proxy				original	-0.0120382	-0.0218795	0.209	original	-0.0120382	0.0146019	0.72
3	49564316	original	0.0166117	0.0149002	0.002534	original	0.0166117	0.00778056	0.068	original	0.0166117	-0.0439616	0.4664	original	0.0166117	-0.0216434	0.7239
3	85442208	original	0.0159638	-0.00130077	0.8355	original	0.0159638	0.00321904	0.31	original	0.0159638	-0.00589507	0.7706	original	0.0159638	-0.0569483	0.16
3	147107665	No proxy				No proxy				original	0.0224976	-0.0130322	0.498	original	0.0224976	0.0720279	0.16
3	157942860	original	0.0113267	0.00903743	0.03798	original	0.0113267	0.00430222	0.18	original	0.0113267	0.0220414	0.258	original	0.0113267	0.0789518	0.02827
4	39406987	4:39405151	-0.021785	-0.0150536	0.4289	original	-0.0218659	-0.00690377	0.03	original	-0.0218659	-0.0195195	0.2453	original	-0.0218659	-0.0204919	0.62
4	46940376	original	-0.012058	-0.0133471	0.002223	original	-0.012058	-0.00465459	0.15	original	-0.012058	0.00611653	0.73	original	-0.012058	-0.0149016	0.6787
4	79570878	original	0.0137504	0.00860708	0.06347	original	0.0137504	0.0057477	0.078	original	0.0137504	0.00861995	0.7611	original	0.0137504	0.00549994	0.8949
4	100229016	original	-0.137375	-0.0678014	0.074	No proxy				No proxy				No proxy
4	100239319	original	-0.186079	-0.170162	1.241e-15	original	-0.186079	-0.0865271	2.5e-41	original	-0.186079	-0.147536	3.352e-17	No proxy
4	100285772	original	-0.0442726	-0.0717827	1.596e-07	No proxy				original	-0.0442726	-0.0642676	0.08763	original	-0.0442726	0.100341	0.1007
4	100296355	4:100297896	-0.0259051	-0.00666968	0.1579	original	-0.0261071	-0.00788411	0.081	original	-0.0261071	-0.102427	2.695e-06	4:100297896	-0.0259051	0.0244322	0.4965
4	103188709	original	-0.0528355	-0.0125415	0.5165	original	-0.0528355	-0.0235385	0.0013	No proxy				No proxy
4	139847208	original	-0.0154024	-0.00578538	0.2126	original	-0.0154024	-0.0108828	0.022	No proxy				original	-0.0154024	-0.0926277	0.1258
4	143602404	original	-0.0187101	-0.00877812	0.2007	original	-0.0187101	-0.0105853	0.016	original	-0.0187101	-0.0292987	0.2024	original	-0.0187101	-0.00674214	0.8842
5	61535659	No proxy				No proxy				original	0.0115266	0.00742671	0.6609	original	0.0115266	-0.0270605	0.53
5	153364650	original	-0.0113415	-0.00279218	0.5544	original	-0.0113415	-0.0051237	0.1	original	-0.0113415	-0.0273435	0.1292	original	-0.0113415	0.0113312	0.752
6	26338257	original	0.0147664	0.00917979	0.2111	original	0.0147664	9.51288e-05	0.98	original	0.0147664	0.0187182	0.4139	original	0.0147664	-0.0324683	0.4249
6	109132237	original	-0.0114809	0.00299481	0.5351	original	-0.0114809	-0.00325985	0.31	original	-0.0114809	0.0300008	0.08077	original	-0.0114809	0.0553575	0.1343
7	22097449	No proxy				No proxy				No proxy				No proxy
7	71858167	original	0.0120116	0.01023	0.07235	original	0.0120116	-0.00358245	0.25	original	0.0120116	0.0093022	0.6206	original	0.0120116	-0.0282097	0.4385
7	72976123	original	0.0183626	0.00586676	0.5206	original	0.0183626	0.00574332	0.35	original	0.0183626	0.060545	0.03312	original	0.0183626	0.0120669	0.8523
7	75612803	original	-0.0120967	-0.00744076	0.2196	original	-0.0120967	-0.00244652	0.49	original	-0.0120967	-0.0137356	0.4322	original	-0.0120967	-0.0407422	0.2777
7	114953597	original	0.0123218	-0.00128195	0.77	original	0.0123218	0.00511459	0.1	original	0.0123218	0.00068895	0.9671	original	0.0123218	0.00218671	0.9531
7	135144662	original	0.0148647	0.00505577	0.2789	original	0.0148647	0.00418757	0.19	original	0.0148647	0.0399403	0.04389	original	0.0148647	-0.00666513	0.87
7	153487944	original	0.0126415	0.0099838	0.02314	original	0.0126415	0.00630596	0.06	original	0.0126415	-0.0127133	0.513	original	0.0126415	0.053111	0.1385
8	21823184	original	0.0110355	0.0136378	0.005307	original	0.0110355	0.00315955	0.37	original	0.0110355	0.00845139	0.6172	original	0.0110355	0.0467675	0.2898
8	57425647	8:57424874	0.0169627	0.028922	0.0003416	8:57424303	-0.016884	-0.00260492	0.55	original	-0.0169902	-0.0216717	0.3896	original	-0.0169902	0.0113384	0.84
8	64956228	8:64952197	-0.0118038	-0.000184587	0.9692	original	0.0120102	0.00301562	0.34	original	0.0120102	-0.0148995	0.43	original	0.0120102	0.0520665	0.1475
8	113935783	original	-0.0360039	0.0141089	0.68	original	-0.0360039	-0.0156033	0.24	No proxy				No proxy
8	143351879	No proxy				original	-0.0128704	0.0037178	0.25	original	-0.0128704	-0.0409298	0.05723	8:143353512	0.0121501	-0.0310015	0.45
9	128134034	original	-0.0116172	-0.00755106	0.0857	original	-0.0116172	0.00208952	0.51	original	-0.0116172	-0.00545456	0.7496	original	-0.0116172	-0.0536365	0.1368
9	136913123	original	-0.0125716	-0.0176601	0.03437	9:136922700	0.012368	4.39384e-05	0.99	original	-0.0125716	-0.00773439	0.6515	original	-0.0125716	0.00977404	0.81
10	11110195	original	-0.0130631	0.000851385	0.8988	original	-0.0130631	-0.00287319	0.38	original	-0.0130631	-0.0221602	0.312	original	-0.0130631	0.00442006	0.9068
10	102443374	original	-0.0137189	0.0297326	0.2606	original	-0.0137189	-0.0114018	0.00096	original	-0.0137189	0.0146478	0.4021	original	-0.0137189	-0.0507507	0.2894
10	110486177	No proxy				No proxy				original	0.0185843	0.0163473	0.3305	original	0.0185843	0.0308378	0.52
11	27679916	original	-0.0142596	-0.0232105	0.04563	original	-0.0142596	-0.00587097	0.17	original	-0.0142596	-0.0295108	0.07948	original	-0.0142596	-0.00749779	0.8639
11	38989811	original	-0.012541	-0.00172206	0.7958	original	-0.012541	0.00121898	0.78	original	-0.012541	-0.0333778	0.3806	original	-0.012541	0.0459429	0.441
11	47676170	original	-0.0153963	-0.0118965	0.007403	original	-0.0153963	-0.003333	0.32	original	-0.0153963	0.0102373	0.6267	original	-0.0153963	-0.00512541	0.8874
11	57522200	original	-0.0188944	-0.00416805	0.5185	original	-0.0188944	0.00154142	0.71	original	-0.0188944	-0.0116176	0.6539	original	-0.0188944	-0.0162637	0.6941
11	64135541	original	-0.011811	-0.00653412	0.43	original	-0.011811	-0.00674829	0.041	original	-0.011811	0.0150725	0.4263	original	-0.011811	0.0491217	0.1854
11	112877408	original	-0.0131841	-0.00973826	0.02944	original	-0.0131841	-0.00773325	0.015	original	-0.0131841	0.00807498	0.6853	original	-0.0131841	0.0468576	0.25
11	113334227	original	0.0215049	0.0192675	0.003931	original	0.0215049	0.0116208	0.00083	original	0.0215049	-0.0693166	0.1166	original	0.0215049	-0.00503643	0.9016
11	113438092	original	-0.0195846	-0.0185638	0.0004155	original	-0.0195846	-0.00703456	0.027	original	-0.0195846	-0.0353848	0.05179	original	-0.0195846	0.000980725	0.9783
11	113481872	11:113494732	0.0207576	0.0591011	0.0001017	original	0.0211639	0.0131652	0.0092	No proxy				original	0.0211639	-0.0219721	0.75
11	115064368	No proxy				No proxy				original	0.0138526	-0.0109295	0.5453	original	0.0138526	-0.0415363	0.35
11	121635061	original	0.0168357	0.0475762	0.01348	original	0.0168357	0.0058095	0.11	original	0.0168357	0.0220187	0.4031	original	0.0168357	-0.0592187	0.21
12	2288945	12:2289651	-0.0117674	-0.00262494	0.5617	12:2289651	-0.0117674	0.00219306	0.49	original	0.0118963	-0.000179831	0.9918	original	0.0118963	0.0167122	0.68
12	51894913	original	0.0144226	-0.00214312	0.6259	original	0.0144226	0.0044185	0.17	original	0.0144226	-0.0053907	0.7491	original	0.0144226	0.0103385	0.7734
12	81603369	12:81606241	-0.0112272	-0.0100951	0.1425	original	-0.0119753	-0.00169455	0.61	original	-0.0119753	0.00474141	0.84	original	-0.0119753	-0.0680072	0.096
13	89072227	original	0.0139413	0.0173005	0.01011	original	0.0139413	-0.00278528	0.49	original	0.0139413	-0.0122408	0.4812	original	0.0139413	0.0383449	0.345
13	96852740	original	0.012094	0.0203943	3.181e-05	original	0.012094	0.00454413	0.15	original	0.012094	0.0159119	0.3703	original	0.012094	-0.0367318	0.3408
14	57350427	original	-0.0113822	0.00338928	0.4554	original	-0.0113822	0.0030672	0.36	original	-0.0113822	-0.0262289	0.1566	original	-0.0113822	0.0622566	0.08229
14	58767085	14:58759762	-0.0136721	-0.00659628	0.223	14:58759762	-0.0136721	-0.00364773	0.28	original	0.0144642	-0.0145821	0.3973	original	0.0144642	0.0475984	0.29
14	99742187	original	0.0120127	0.0130099	0.0674	original	0.0120127	0.00388946	0.29	original	0.0120127	-0.0627664	0.1564	original	0.0120127	-0.0125683	0.7803
14	104273812	original	-0.0122376	0.00126276	0.7736	original	-0.0122376	0.000802071	0.8	original	-0.0122376	-0.0102953	0.5518	original	-0.0122376	-0.0373434	0.326
15	47684936	original	-0.016347	-0.00695205	0.1594	original	-0.016347	0.00152013	0.7	original	-0.016347	-0.0231291	0.5759	original	-0.016347	-0.0141284	0.8085
16	24736518	original	0.0238723	0.0302047	0.1779	original	0.0238723	0.0115349	0.19	No proxy				No proxy
16	30107781	16:30101596	-0.0129841	-0.0100848	0.0252	original	0.0131771	0.000316615	0.92	original	0.0131771	0.0226801	0.187	original	0.0131771	-0.0380169	0.35
16	53799303	original	-0.0163829	-0.00378722	0.3914	original	-0.0163829	-0.0037228	0.28	original	-0.0163829	-0.0269601	0.1815	original	-0.0163829	-0.0250091	0.4914
16	73603649	original	0.0115437	0.0165496	0.002083	original	0.0115437	0.00316464	0.33	original	0.0115437	0.0127561	0.5719	original	0.0115437	0.00892508	0.8175
17	18040690	original	0.0111799	0.0122281	0.00651	original	0.0111799	-0.00887797	0.0056	original	0.0111799	0.0444927	0.008613	original	0.0111799	-0.0198101	0.5946
17	29708155	original	0.0126641	0.0056377	0.3175	original	0.0126641	-0.000930705	0.78	original	0.0126641	-0.0083059	0.6479	original	0.0126641	-0.0224865	0.534
17	44018488	17:44033394	-0.0133553	-0.0167807	0.1245	original	0.0137229	0.00334806	0.46	No proxy				original	0.0137229	0.019714	0.7722
19	49236102	19:49241976	-0.0142859	0.00200702	0.7332	19:49241976	-0.0142859	-0.00315928	0.36	original	-0.0145214	-0.0328894	0.5303	original	-0.0145214	0.0540187	0.22
20	37306245	No proxy				original	-0.0124014	-0.00715288	0.026	original	-0.0124014	-0.0105384	0.6342	No proxy
22	41797758	original	0.013512	0.00407387	0.4328	22:41847367	-0.0137932	-0.00395386	0.22	original	0.013512	0.0195145	0.5536	original	0.013512	0.000301787	0.9935

## Sheet: STable3
Supplementary Table 3. SNP-based heritability estimates in different ancestries. Liability-scale h2 were estimated using lifetime prevalence estimates of 0.326, 0.220, and 0.229 in EUR, AFR, and LA, respectively. LDSC was used.
Phenotype	Ancestry	Type	SNP-h2	se	Pvalue
PAU	EUR	observed-scale	0.066	0.0025	1.37e-153
AUD	EUR	observed-scale	0.0853	0.0034	6.68e-139
		liability-scale	0.1268	0.0051	1.88e-136
	AFR	observed-scale	0.1203	0.013	2.17e-20
		liability-scale	0.1616	0.0174	1.58e-20
	LA	observed-scale	0.0911	0.019	1.63e-06
		liability-scale	0.1238	0.0259	1.75e-06

## Sheet: STable4
Supplementary Table 4. Cross-ancestry genetic correlation. ρge, genetic-effect correlation; ρgi, genetic-impact correlation. Terms labeled in bold are pBonferroni < 0.05. Popcorn was used.
Ancestry 1	Ancestry 2	ρge	ρge_se	ρge_p	ρgi	ρgi_se	ρgi_p
EUR	AFR	0.711201	0.0850508	6.16273e-17	0.668668	0.0706044	2.78173e-21
EUR	AMR	0.854653	0.0881474	3.14423e-22	0.860056	0.0934657	3.51897e-20
EUR	EAS	0.729426	0.392677	0.0632298	0.657905	0.318878	0.0390948
EUR	SAS	0.239813	0.440777	0.586394	0.191833	0.219812	0.382819
AFR	AMR	0.876786	0.182616	1.57682e-06	0.715592	0.161701	9.62628e-06
AFR	EAS	2.09055	1.99634	0.295011	1.37235	1.20219	0.253644
AFR	SAS	1.07103	1.30115	0.410426	0.586576	0.66282	0.376173
AMR	EAS	0.547502	0.654249	0.402682	0.437552	0.753223	0.561304
AMR	SAS	0.57396	1.06528	0.590034	0.277087	0.418101	0.507506
EAS	SAS	2.15434	43.996	0.960946	1.25561	2.81744	0.655845

## Sheet: STable5
Supplementary Table 5. Fine-mapping for the regions with independent variants in EUR. #SNPs are the number of SNPs included in the analysis; CS_length, credible set length; PIP, posterior inclusion probability. Fine-mapping was done using MsCAVIAR.
Lead SNP	Chr:pos	Clumped region	#SNPs	CS_length	LeadSNP_PIP
rs2022028	1:44606565	44508195:44856052	187	6	0.489428
rs6421482	1:66419905	66304167:66635795	164	8	0.276716
rs12048727	1:71769465	71406131:72254129	156	4	0.972897
rs12031120	1:73860821	73361193:74161292	235	81	0.125807
rs7531138	1:97923499	97822769:97946041	35	7	0.232103
rs10753661	1:165119792	165045970:165160578	72	13	0.375836
rs10912807	1:174516366	174020269:175015808	202	18	0.402466
rs10797739	1:181700838	181531664:181885119	62	14	0.89651
rs1260326	2:27730940	27354419:28113911	205	1	0.994403
rs75120545	2:44271496	43936535:44754783	61	8	0.612724
rs472140	2:45139904	45065353:45197139	84	1	0.994483
rs1518394	2:58171287	57821736:58669884	274	30	0.210302
rs6546862	2:73860348	73535292:74120785	351	205	0.0272323
rs3953834	2:104343485	104056454:104507124	151	67	0.0561925
rs2375518	2:138270224	138076440:138425911	221	56	0.283724
rs13024996	2:144225215	144057444:144368257	144	13	0.177049
rs72859290	2:147981914	147639873:148442524	14	2	0.839818
rs71268403	3:16742862	16666794:16920839	114	43	0.220935
rs9835977	3:18793340	18610713:18824298	79	22	0.346164
rs66518420	3:49564316	49073355:49892896	156	39	0.0887874
rs1368742	3:85442208	84942251:85905034	340	53	0.415157
rs16859408	3:147107665	147008335:147358826	68	23	0.67878
rs698988	3:157942860	157599217:158358320	217	46	0.084614
rs13149518	4:39406987	39017918:39533948	252	8	0.298749
rs713287	4:46940376	46787547:47004037	90	4	0.475523
rs6841654	4:79570878	79493843:79874323	124	52	0.119793
rs75967634	4:100229016	99803854:100382955	6	2	0.5
rs1229984	4:100239319	99751794:100638613	30	1	1
rs56009681	4:100285772	100137534:100321443	60	7	0.922643
rs10032906	4:100296355	99956828:100336375	87	4	0.343233
rs13107325	4:103188709	102702364:103685218	67	2	0.701388
rs4546191	4:139847208	139832209:140346702	110	23	0.30217
rs13102826	4:143602404	143486962:144102193	238	50	0.826346
rs6449591	5:61535659	61359051:61953289	220	66	0.211653
rs2245405	5:153364650	153057548:153661425	200	34	0.253827
rs4413606	6:26338257	25933538:26799118	133	11	0.512411
rs9372196	6:109132237	109080407:109270334	83	4	0.427788
rs2699453	7:22097449	22059791:22150589	45	1	0.991055
rs7787380	7:71858167	71539877:71886100	179	69	0.716325
rs13225450	7:72976123	72823661:73060006	66	36	0.160385
rs41301394	7:75612803	75590100:75910452	115	50	0.223659
rs1155397	7:114953597	114940147:115117353	61	4	0.868032
rs2696884	7:135144662	135023914:135364526	70	6	0.29223
rs2098112	7:153487944	153402084:153494582	24	1	0.998763
rs13276082	8:21823184	21707455:21897038	119	20	0.0812059
rs2576589	8:57425647	57221079:57436577	129	10	0.252011
rs1822717	8:64956228	64499192:65097747	220	27	0.213501
rs10447987	8:113935783	113581898:114428105	20	10	0.927325
rs142670988	8:143351879	143267749:143446839	145	20	0.401448
rs7870475	9:128134034	127634429:128500568	270	43	0.127877
rs460888	9:136913123	136852501:136958631	84	29	0.104576
rs1291854	10:11110195	11067072:11245951	132	7	0.864239
rs11190658	10:102443374	102395440:102501520	44	15	0.183648
rs7912192	10:110486177	110359011:110986113	250	24	0.222996
rs6265	11:27679916	27224030:27742447	79	35	0.309751
rs34338716	11:38989811	38491569:39320156	269	80	0.115517
rs7107356	11:47676170	47188411:48080531	276	91	0.111629
rs371206899	11:57522200	57301285:57913286	198	32	0.386656
rs3217512	11:64135541	63849812:64193418	93	36	0.442186
rs9919557	11:112877408	112767528:113027158	153	18	0.186848
rs34632468	11:113334227	113292920:113430486	90	4	0.530255
rs61687445	11:113438092	113431960:113451229	17	2	0.506551
rs61904960	11:113481872	113419869:113862457	108	25	0.738438
rs11215405	11:115064368	114984572:115284782	138	21	0.823963
rs7937768	11:121635061	121430872:121661507	65	7	0.410184
rs2159102	12:2288945	2275663:2440464	95	47	0.365435
rs7301932	12:51894913	51780636:51941105	102	2	0.591692
rs12826108	12:81603369	81321351:81700111	225	74	0.0959565
rs59899558	13:89072227	88983757:89259700	100	5	0.484782
rs9302094	13:96852740	96354382:97127181	337	46	0.130874
rs850254	14:57350427	57274774:57381487	39	6	0.496829
rs10630359	14:58767085	58581567:59074878	67	9	0.375289
rs2664299	14:99742187	99700454:99770138	35	3	0.689627
rs12885018	14:104273812	103878366:104537680	198	31	0.097533
rs34488670	15:47684936	47508197:47862385	85	13	0.575616
rs72768664	16:24736518	24682117:24896222	47	6	0.702311
rs73530179	16:30107781	29919792:30431429	105	16	0.145682
rs28562191	16:53799303	53799303:53845487	50	27	0.280048
rs825704	16:73603649	73591725:73758522	122	69	0.374676
rs854784	17:18040690	17767165:18266567	121	26	0.502718
rs8067440	17:29708155	29349545:29780718	148	57	0.13724
rs62061734	17:44018488	43519760:44487794	841	465	0.00987752
rs439523	19:49236102	49099727:49326464	122	28	0.195576
rs11468270	20:37306245	37279967:37433288	16	2	0.735285
rs132902	22:41797758	41432389:42289500	389	135	0.0838078

## Sheet: STable6
Supplementary Table 6. SNPs in credible sets in EUR fine-mapping. PIP, posterior inclusion probability. Fine-mapping was done using MsCAVIAR.
Lead SNP (chr:pos)	Credible set region	SNPs in credible set	PIP
1:44606565	44598832-44773839	1:44606565	0.489428
		1:44598832	0.176249
		1:44601719	0.00443327
		1:44606254	0.00179538
		1:44609764	0.0717788
		1:44773839	0.247776
1:66419905	66407352-66511404	1:66419905	0.276716
		1:66407352	0.0236511
		1:66411400	0.0394137
		1:66416939	0.175815
		1:66434743	0.230966
		1:66440096	0.171522
		1:66505117	0.0316148
		1:66511404	0.0457753
1:71769465	71502065-71769465	1:71769465	0.972897
		1:71502065	0.00349366
		1:71503447	0.00534301
		1:71762203	0.0103235
1:73860821	73458846-73995259	1:73860821	0.125807
		1:73458846	0.000282429
		1:73459777	0.00028925
		1:73466797	0.000297262
		1:73484026	0.000328359
		1:73513786	0.000390445
		1:73516572	0.000475188
		1:73531160	0.000508236
		1:73552005	0.000206485
		1:73555874	0.000232121
		1:73559972	0.000492286
		1:73579642	0.000450718
		1:73596870	0.000402896
		1:73625793	0.000328359
		1:73627163	0.000231343
		1:73639467	0.00025682
		1:73661205	0.000246618
		1:73664395	0.000220738
		1:73665844	0.000238448
		1:73668882	0.000261204
		1:73677003	0.000229025
		1:73685994	0.000274844
		1:73696114	0.000295237
		1:73711369	0.00029423
		1:73722460	0.000304468
		1:73725998	0.000364223
		1:73747237	0.00100835
		1:73750567	0.000826579
		1:73755783	0.000857416
		1:73758014	0.000912676
		1:73758117	0.00030973
		1:73764712	0.00111058
		1:73766037	0.000899342
		1:73766162	0.000873291
		1:73773048	0.0294074
		1:73797306	0.000779665
		1:73805104	0.000829609
		1:73806923	0.0331224
		1:73816564	0.0107572
		1:73822289	0.000620704
		1:73832675	0.0368355
		1:73837417	0.0188647
		1:73840341	0.000860566
		1:73840843	0.0424733
		1:73845360	0.0355518
		1:73846542	0.0305949
		1:73847802	0.000724965
		1:73848505	0.029667
		1:73848537	0.0833612
		1:73848631	0.0796268
		1:73852274	0.0860832
		1:73855051	0.0335643
		1:73857058	0.0378299
		1:73857844	0.0434323
		1:73859300	0.0636864
		1:73859367	0.0404402
		1:73864251	0.00209287
		1:73873036	0.00481743
		1:73882880	0.00590156
		1:73890593	0.00582978
		1:73894459	0.00203707
		1:73894768	0.00129474
		1:73900932	0.00097894
		1:73900947	0.00351054
		1:73904937	0.00125642
		1:73908359	0.00358101
		1:73910055	0.00110646
		1:73916648	0.026586
		1:73918554	0.00252174
		1:73926572	0.00117891
		1:73937695	0.00127065
		1:73940718	0.00114849
		1:73944277	0.00894913
		1:73944904	0.00046034
		1:73945826	0.0101437
		1:73956490	0.00809994
		1:73958086	0.000337538
		1:73958578	0.00837321
		1:73960825	0.00809994
		1:73993876	0.000757276
		1:73995259	0.000232121
1:97923499	97902590-97926839	1:97923499	0.232103
		1:97902590	0.0860476
		1:97902790	0.117788
		1:97918137	0.180938
		1:97918306	0.137339
		1:97920956	0.121803
		1:97926839	0.11892
1:165119792	165086665-165142731	1:165119792	0.375836
		1:165086665	0.0110277
		1:165104676	0.00280811
		1:165104859	0.00280811
		1:165107227	0.0042956
		1:165107405	0.00298813
		1:165109131	0.00237645
		1:165112191	0.00263002
		1:165116198	0.00426355
		1:165117049	0.279675
		1:165136228	0.109141
		1:165140258	0.119764
		1:165142731	0.0742517
1:174516366	174493342-175014250	1:174516366	0.402466
		1:174493342	0.000619855
		1:174496267	0.000624061
		1:174502150	0.0139445
		1:174521519	0.280334
		1:174530902	0.000597255
		1:174535402	0.250708
		1:174543850	0.0136627
		1:174581458	0.000380537
		1:174594984	0.0108421
		1:174698234	0.000398324
		1:174700248	0.00941978
		1:174707930	0.000354296
		1:174746540	0.000319557
		1:175004730	0.00101041
		1:175006944	0.00106499
		1:175013165	0.000433781
		1:175014250	0.00293323
1:181700838	181635045-181744799	1:181700838	0.89651
		1:181635045	0.001615
		1:181635954	0.00244207
		1:181680665	0.00202516
		1:181684605	0.00181083
		1:181688483	0.00246826
		1:181691962	0.00282724
		1:181712376	0.00319579
		1:181717600	0.00786494
		1:181726413	0.00745553
		1:181727593	0.0243128
		1:181739091	0.0205927
		1:181740201	0.0107928
		1:181744799	0.00623831
2:27730940	27730940-27730940	2:27730940	0.994403
2:44271496	44067220-44359876	2:44271496	0.612724
		2:44067220	0.00709618
		2:44108016	0.330538
		2:44136481	0.00542628
		2:44296002	0.0140782
		2:44299879	0.00805405
		2:44326028	0.00697371
		2:44359876	0.00738001
2:45139904	45139904-45139904	2:45139904	0.994483
2:58171287	57987593-58460029	2:58171287	0.210302
		2:57987593	0.00268151
		2:58116640	0.0497791
		2:58126250	0.0251056
		2:58130295	0.011683
		2:58155829	0.0560731
		2:58158283	0.0672743
		2:58160123	0.00478476
		2:58160138	0.017234
		2:58161355	0.0720451
		2:58163178	0.0223428
		2:58164454	0.00555346
		2:58165694	0.0280634
		2:58167140	0.0369189
		2:58169166	0.0432212
		2:58169494	0.166423
		2:58169712	0.0153554
		2:58170161	0.0749869
		2:58171964	0.0229709
		2:58176213	0.00268151
		2:58177082	0.00507278
		2:58177683	0.00179853
		2:58211509	0.00363446
		2:58222928	0.00211105
		2:58225035	0.0194565
		2:58299326	0.0142992
		2:58322226	0.00317024
		2:58391570	0.00211105
		2:58395281	0.0022234
		2:58460029	0.00194331
2:73860348	73606093-74007345	2:73860348	0.0272323
		2:73606093	0.00655529
		2:73606508	0.00210443
		2:73607510	0.00390533
		2:73608614	0.00269118
		2:73610743	0.0019349
		2:73612234	0.00390533
		2:73613341	0.00248189
		2:73613558	0.00321944
		2:73613789	0.00537914
		2:73623439	0.000633445
		2:73623774	0.000583223
		2:73623882	0.00249194
		2:73623929	0.00329948
		2:73624844	0.00393771
		2:73627044	0.00235506
		2:73633430	0.00453333
		2:73635148	0.00549304
		2:73637519	0.00207928
		2:73639476	0.0175372
		2:73641077	0.011937
		2:73641557	0.0109471
		2:73641853	0.00610157
		2:73642403	0.00459022
		2:73644481	0.00348014
		2:73649928	0.00353779
		2:73650705	0.00120072
		2:73655496	0.0267484
		2:73658331	0.00875356
		2:73658686	0.0025948
		2:73662668	0.0026159
		2:73666645	0.00408694
		2:73675227	0.00464787
		2:73677833	0.00108957
		2:73687077	0.00429517
		2:73687794	0.00867897
		2:73689126	0.000789009
		2:73690467	0.00424209
		2:73691524	0.00388924
		2:73698518	0.00307793
		2:73700380	0.00503096
		2:73702344	0.00350884
		2:73703374	0.0110421
		2:73705752	0.00672372
		2:73705783	0.00264789
		2:73707335	0.00658305
		2:73707995	0.00247189
		2:73708897	0.00279133
		2:73711775	0.00078601
		2:73711964	0.00276874
		2:73712642	0.00905867
		2:73713030	0.0011549
		2:73713741	0.0030281
		2:73713863	0.0102169
		2:73714097	0.0030281
		2:73714556	0.00368632
		2:73720258	0.00520201
		2:73721250	0.00315429
		2:73723185	0.00570446
		2:73723959	0.00346588
		2:73724675	0.00417239
		2:73724679	0.00875356
		2:73725168	0.00905867
		2:73726662	0.00382559
		2:73728609	0.0101729
		2:73730174	0.00238372
		2:73732096	0.00238372
		2:73733071	0.00713454
		2:73733313	0.00247189
		2:73734133	0.00594938
		2:73735674	0.00760391
		2:73737204	0.00655529
		2:73738804	0.000725722
		2:73741497	0.00913667
		2:73746643	0.00237412
		2:73746923	0.00466725
		2:73748980	0.00328599
		2:73749054	0.00102813
		2:73751966	0.00211288
		2:73753187	0.00180818
		2:73756817	0.00174465
		2:73760939	0.00639126
		2:73761446	0.00379417
		2:73761881	0.00148939
		2:73762236	0.00434894
		2:73765253	0.00507316
		2:73765438	0.00410388
		2:73766454	0.00425971
		2:73768232	0.001801
		2:73768746	0.000919454
		2:73769974	0.00107282
		2:73770077	0.00116391
		2:73770162	0.00211288
		2:73770910	0.000722975
		2:73771386	0.00412089
		2:73771695	0.00373214
		2:73772251	0.00494765
		2:73773503	0.00176556
		2:73773691	0.00283708
		2:73773869	0.00436702
		2:73776582	0.00498912
		2:73782200	0.00565676
		2:73788026	0.00199773
		2:73788126	0.00248189
		2:73794054	0.00738098
		2:73795962	0.00482538
		2:73797623	0.00513716
		2:73804708	0.00647273
		2:73805172	0.00773444
		2:73806198	0.000922992
		2:73808773	0.00738098
		2:73810909	0.00542441
		2:73812988	0.000640639
		2:73813945	0.00474563
		2:73814333	0.0112347
		2:73815328	0.000868056
		2:73816285	0.0140221
		2:73816955	0.00191188
		2:73817238	0.00364109
		2:73818707	0.0042774
		2:73818936	0.00403655
		2:73820108	0.00462857
		2:73821381	0.000541211
		2:73821384	0.0026159
		2:73824373	0.00524571
		2:73828310	0.0125754
		2:73828538	0.0143945
		2:73829678	0.00157395
		2:73831037	0.00232677
		2:73831840	0.00290719
		2:73832459	0.00917593
		2:73832786	0.00429517
		2:73833283	0.00142631
		2:73833739	0.00214704
		2:73834034	0.00617919
		2:73834035	0.0087911
		2:73837751	0.00089852
		2:73837955	0.001724
		2:73838802	0.00280269
		2:73841718	0.000555539
		2:73843571	0.0144576
		2:73844249	0.00116391
		2:73844818	0.00110232
		2:73845392	0.00117758
		2:73845709	0.00520201
		2:73846000	0.00332662
		2:73846749	0.00131354
		2:73846767	0.00278001
		2:73847230	0.0014719
		2:73849861	0.00174465
		2:73850820	0.00286025
		2:73852505	0.00306539
		2:73856769	0.0204713
		2:73858965	0.0081056
		2:73859184	0.0216873
		2:73863473	0.0114309
		2:73864670	0.0110421
		2:73867862	0.00666708
		2:73868328	0.00585012
		2:73870324	0.000581043
		2:73871665	0.00824513
		2:73873502	0.00615321
		2:73873906	0.00054935
		2:73877219	0.0073497
		2:73880867	0.00898137
		2:73885096	0.0139611
		2:73891004	0.0082804
		2:73897144	0.00680963
		2:73900900	0.00246192
		2:73904580	0.00219056
		2:73904872	0.0205622
		2:73906157	0.0249002
		2:73906408	0.0202906
		2:73911180	0.000696108
		2:73919658	0.00898137
		2:73923583	0.00198182
		2:73924182	0.00169015
		2:73925636	0.0011066
		2:73930726	0.000944528
		2:73931347	0.000725722
		2:73931764	0.0019349
		2:73932044	0.00122914
		2:73932465	0.00306539
		2:73935915	0.00319321
		2:73936322	0.00623151
		2:73937901	0.0052898
		2:73938607	0.00415515
		2:73940027	0.000515627
		2:73941002	0.00434894
		2:73943110	0.00407007
		2:73946097	0.00340946
		2:73946533	0.00387322
		2:73947787	0.00237412
		2:73947846	0.00256348
		2:73948894	0.00151903
		2:73961311	0.00264789
		2:73977609	0.00248189
		2:73982974	0.00120541
		2:73986421	0.000948168
		2:73986931	0.00072024
		2:73990824	0.00102417
		2:73997952	0.000662745
		2:73999654	0.000756668
		2:74000701	0.000547303
		2:74007345	0.000680494
2:104343485	104057364-104361420	2:104343485	0.0561925
		2:104057364	0.0109973
		2:104059441	0.0439222
		2:104060568	0.00660831
		2:104061378	0.0514285
		2:104067744	0.00377483
		2:104068344	0.00574308
		2:104071536	0.0433171
		2:104072110	0.0298688
		2:104084698	0.00495383
		2:104086428	0.00469039
		2:104092326	0.00472994
		2:104092954	0.0103011
		2:104094008	0.00692619
		2:104097914	0.00641401
		2:104113747	0.0213713
		2:104116970	0.0124861
		2:104118605	0.0134554
		2:104150233	0.014
		2:104155545	0.0132204
		2:104157011	0.000840328
		2:104157067	0.0148276
		2:104159202	0.00952601
		2:104159785	0.0100794
		2:104160261	0.0136946
		2:104199025	0.0083667
		2:104207812	0.000778387
		2:104219692	0.0437195
		2:104227871	0.00892671
		2:104240420	0.0065243
		2:104242721	0.0067221
		2:104243220	0.0058911
		2:104243331	0.0333274
		2:104243508	0.00680879
		2:104249538	0.00599199
		2:104251732	0.00548173
		2:104254564	0.0229665
		2:104255500	0.0200701
		2:104259981	0.00436784
		2:104261295	0.0208032
		2:104266788	0.00321229
		2:104267572	0.00908257
		2:104268285	0.0254802
		2:104268557	0.0181898
		2:104268754	0.00555175
		2:104271686	0.0235963
		2:104273996	0.0105279
		2:104278688	0.0037436
		2:104279490	0.00787712
		2:104295479	0.0216613
		2:104295747	0.00881165
		2:104296570	0.00908257
		2:104297247	0.00840287
		2:104297420	0.0245749
		2:104298619	0.0255958
		2:104299089	0.00977737
		2:104302490	0.0244641
		2:104303008	0.0105739
		2:104303311	0.0100357
		2:104305595	0.0316932
		2:104320510	0.0101675
		2:104323618	0.00900429
		2:104333008	0.0200701
		2:104345035	0.0263009
		2:104348025	0.00965083
		2:104349411	0.0081531
		2:104361420	0.000787362
2:138270224	138130805-138394111	2:138270224	0.283724
		2:138130805	0.000505739
		2:138148958	0.020156
		2:138150878	0.0125185
		2:138153214	0.0156818
		2:138160216	0.0104393
		2:138162780	0.00471497
		2:138165533	0.00173653
		2:138170561	0.00686701
		2:138175902	0.0078058
		2:138187643	0.00925534
		2:138194397	0.00795043
		2:138197269	0.00588268
		2:138205248	0.00434908
		2:138206195	0.00934125
		2:138215369	0.00191771
		2:138216532	0.00394166
		2:138235279	0.0512843
		2:138248350	0.0049098
		2:138249452	0.00486579
		2:138264231	0.047875
		2:138269952	0.00240401
		2:138273320	0.0196823
		2:138274286	0.000942344
		2:138279979	0.00064086
		2:138284139	0.0411347
		2:138285626	0.0419462
		2:138285680	0.0134919
		2:138285991	0.0162082
		2:138286223	0.229386
		2:138287546	0.0391765
		2:138291349	0.00562203
		2:138294928	0.00261243
		2:138296374	0.00232152
		2:138300570	0.00132621
		2:138302320	0.00228138
		2:138315307	0.00475756
		2:138319143	0.00769913
		2:138321855	0.0153167
		2:138349975	0.0178156
		2:138353454	0.000382982
		2:138353736	0.00102478
		2:138354837	0.000938409
		2:138370085	0.000497599
		2:138372318	0.000378414
		2:138374324	0.000566786
		2:138375449	0.000541928
		2:138376538	0.000447934
		2:138378351	0.000595275
		2:138379023	0.000553082
		2:138388665	0.000673275
		2:138389412	0.000425083
		2:138389413	0.00126566
		2:138390837	0.000395448
		2:138392297	0.00049358
		2:138394111	0.000437231
2:144225215	144187516-144250487	2:144225215	0.177049
		2:144187516	0.0308615
		2:144208523	0.109515
		2:144215811	0.125562
		2:144231309	0.0719528
		2:144231584	0.068501
		2:144232491	0.144019
		2:144239303	0.0737449
		2:144241887	0.0435829
		2:144243297	0.048334
		2:144248718	0.0504414
		2:144248762	0.0363307
		2:144250487	0.0181029
2:147981914	147956293-147981914	2:147981914	0.839818
		2:147956293	0.159491
3:16742862	16692502-16863267	3:16742862	0.220935
		3:16692502	0.011463
		3:16693427	0.0102679
		3:16741847	0.116431
		3:16745749	0.155954
		3:16751075	0.0140679
		3:16763957	0.00125725
		3:16765157	0.0199635
		3:16767232	0.015731
		3:16779536	0.0179864
		3:16786919	0.0257377
		3:16793733	0.0167106
		3:16804066	0.00103041
		3:16805262	0.00312666
		3:16805686	0.0291259
		3:16807149	0.0373739
		3:16809197	0.0300436
		3:16810266	0.00118366
		3:16819939	0.104068
		3:16820542	0.0155961
		3:16840002	0.00734379
		3:16847771	0.00331917
		3:16848835	0.0273772
		3:16848919	0.00232589
		3:16850764	0.0249567
		3:16851033	0.00198256
		3:16851202	0.00728302
		3:16851755	0.00788231
		3:16852736	0.00476939
		3:16852804	0.00195206
		3:16852853	0.0220719
		3:16853153	0.00177915
		3:16855757	0.00111045
		3:16856682	0.00383392
		3:16856778	0.00101138
		3:16857534	0.00716306
		3:16857569	0.00257571
		3:16859710	0.00266866
		3:16862555	0.0012291
		3:16862873	0.00471158
		3:16862897	0.00133572
		3:16863211	0.00112723
		3:16863267	0.0023626
3:18793340	18613387-18801054	3:18793340	0.346164
		3:18613387	0.00596496
		3:18613492	0.00705966
		3:18621139	0.00734343
		3:18622544	0.00785381
		3:18623278	0.0045844
		3:18623851	0.00888318
		3:18624668	0.00175012
		3:18625286	0.00779187
		3:18628793	0.00578188
		3:18679446	0.0017951
		3:18682474	0.00131337
		3:18696923	0.00158183
		3:18698160	0.100728
		3:18704284	0.00264979
		3:18704299	0.00263995
		3:18705035	0.107731
		3:18720044	0.101179
		3:18764304	0.100278
		3:18781973	0.0672721
		3:18799274	0.0427784
		3:18801054	0.0577061
3:49564316	49220137-49604904	3:49564316	0.0887874
		3:49220137	0.00897772
		3:49244657	0.00526024
		3:49249780	0.00280942
		3:49253492	0.012036
		3:49255172	0.0210242
		3:49260646	0.0139879
		3:49296979	0.00201644
		3:49298205	0.0262747
		3:49307872	0.0278679
		3:49309787	0.0143159
		3:49317338	0.0359302
		3:49317727	0.0321081
		3:49328833	0.00403775
		3:49349444	0.00189812
		3:49355374	0.020538
		3:49357427	0.0455746
		3:49368521	0.00211888
		3:49383078	0.0475176
		3:49383178	0.0365749
		3:49398514	0.00237923
		3:49419298	0.0106645
		3:49425167	0.00354996
		3:49438036	0.0664588
		3:49445695	0.00188772
		3:49452957	0.00511384
		3:49465078	0.0332678
		3:49469449	0.00800754
		3:49483193	0.0424309
		3:49490780	0.0656643
		3:49496263	0.058234
		3:49500414	0.00569347
		3:49510931	0.0216485
		3:49517668	0.00292083
		3:49565505	0.0791507
		3:49581559	0.0306258
		3:49584243	0.0409432
		3:49584745	0.0224229
		3:49604904	0.0409432
3:85442208	85434260-85651136	3:85442208	0.415157
		3:85434260	0.141495
		3:85439136	0.0943063
		3:85447830	0.00989523
		3:85457240	0.0274555
		3:85460131	0.0274555
		3:85475281	0.0089582
		3:85497807	0.0180731
		3:85501729	0.00644198
		3:85513115	0.0256479
		3:85513716	0.0226441
		3:85513793	0.0077627
		3:85517748	0.00114736
		3:85526120	0.0020026
		3:85546798	0.00401429
		3:85576749	0.0035652
		3:85579472	0.00132112
		3:85581779	0.00474786
		3:85585036	0.00580676
		3:85586640	0.00558928
		3:85586835	0.00596742
		3:85590701	0.0193353
		3:85592383	0.00208934
		3:85592388	0.00183036
		3:85593584	0.00310034
		3:85593673	0.00593493
		3:85594695	0.00437711
		3:85596712	0.00549865
		3:85597699	0.00130736
		3:85598481	0.0055589
		3:85600212	0.00479968
		3:85601440	0.00334234
		3:85603643	0.00223863
		3:85603949	0.00191956
		3:85604025	0.00558928
		3:85604963	0.00210045
		3:85605206	0.0037829
		3:85609398	0.00205637
		3:85613422	0.00651287
		3:85614272	0.00380336
		3:85615034	0.00133502
		3:85616790	0.00117154
		3:85617919	0.00532188
		3:85622242	0.00495864
		3:85622663	0.00707075
		3:85623271	0.00673039
		3:85624189	0.00703208
		3:85634410	0.00838455
		3:85636421	0.0127038
		3:85646850	0.00217995
		3:85649198	0.00374233
		3:85650790	0.00310034
		3:85651136	0.00275583
3:147107665	147096847-147268599	3:147107665	0.67878
		3:147096847	0.00843065
		3:147106319	0.00807944
		3:147124835	0.0233648
		3:147129057	0.00255007
		3:147137597	0.0231745
		3:147137674	0.0248458
		3:147140680	0.00187029
		3:147142723	0.052058
		3:147164766	0.00679594
		3:147187590	0.013772
		3:147188788	0.0135546
		3:147200544	0.0168895
		3:147208513	0.00801727
		3:147211178	0.015902
		3:147222671	0.0175835
		3:147223899	0.00209463
		3:147234589	0.0150351
		3:147241552	0.00316985
		3:147246869	0.0189861
		3:147253196	0.0232695
		3:147267609	0.00950999
		3:147268599	0.00334864
3:157942860	157887805-158281021	3:157942860	0.084614
		3:157887805	0.0123174
		3:157893443	0.0140993
		3:157894284	0.0114417
		3:157897269	0.0131483
		3:157913167	0.0173311
		3:157913968	0.0393963
		3:157916460	0.0574389
		3:157920543	0.0233337
		3:157940116	0.00448398
		3:157946739	0.004214
		3:157946767	0.00357418
		3:157946823	0.016081
		3:157947046	0.0162946
		3:157948926	0.0162946
		3:157952387	0.0158008
		3:157958813	0.00308537
		3:157964892	0.0526073
		3:157970694	0.00979511
		3:157976047	0.010816
		3:157977932	0.0239678
		3:157985706	0.0390384
		3:157986788	0.054841
		3:158002143	0.0205972
		3:158006363	0.0651116
		3:158013280	0.0704822
		3:158014597	0.011294
		3:158028041	0.0118969
		3:158030243	0.00954572
		3:158031155	0.0116923
		3:158032271	0.0118454
		3:158035909	0.0239678
		3:158047753	0.0566464
		3:158054568	0.00373926
		3:158092801	0.0122109
		3:158111936	0.0108629
		3:158128357	0.00922347
		3:158162033	0.00389629
		3:158184061	0.00347313
		3:158187811	0.0100081
		3:158244219	0.00446543
		3:158271089	0.0306897
		3:158274889	0.0028562
		3:158277386	0.00437388
		3:158280085	0.0270519
		3:158281021	0.0302767
4:39406987	39395630-39425248	4:39406987	0.298749
		4:39395630	0.011137
		4:39406490	0.270474
		4:39420981	0.110043
		4:39422505	0.0211207
		4:39423789	0.124746
		4:39424895	0.0130354
		4:39425248	0.150609
4:46940376	46913328-46940376	4:46940376	0.475523
		4:46913328	0.130662
		4:46934014	0.00836258
		4:46937725	0.382232
4:79570878	79493843-79629350	4:79570878	0.119793
		4:79493843	0.00303712
		4:79525716	0.0104522
		4:79527272	0.00585448
		4:79527948	0.0187492
		4:79528813	0.00693433
		4:79529206	0.00826049
		4:79529630	0.00721928
		4:79530732	0.0051492
		4:79533223	0.0255389
		4:79536544	0.00601258
		4:79536646	0.0047149
		4:79537360	0.00678112
		4:79540981	0.00663143
		4:79541154	0.00669088
		4:79544937	0.00593298
		4:79546144	0.0202956
		4:79548647	0.0067509
		4:79553210	0.00572604
		4:79560312	0.00696541
		4:79572069	0.0199202
		4:79576097	0.00565039
		4:79576601	0.0235764
		4:79576900	0.0208725
		4:79578149	0.0143997
		4:79579797	0.0354183
		4:79584790	0.0663061
		4:79584807	0.0149407
		4:79585841	0.0967778
		4:79587536	0.0834708
		4:79589045	0.0308548
		4:79589102	0.030275
		4:79592279	0.0243648
		4:79593939	0.0607404
		4:79602718	0.00765259
		4:79603920	0.00751645
		4:79605287	0.00941631
		4:79610032	0.007416
		4:79613915	0.00465313
		4:79614877	0.00517199
		4:79615430	0.00287175
		4:79615951	0.00631411
		4:79616556	0.0044925
		4:79616599	0.0616333
		4:79618112	0.00570071
		4:79618887	0.0150097
		4:79619922	0.00383814
		4:79622408	0.00588053
		4:79623174	0.00871973
		4:79624030	0.00617514
		4:79625361	0.0100334
		4:79629350	0.00365869
4:100229016	99803854-100229016	4:100229016	0.5
		4:99803854	0.499808
4:100239319	100239319-100239319	4:100239319	1
4:100285772	100253708-100285772	4:100285772	0.922643
		4:100253708	0.0233953
		4:100258717	0.0149764
		4:100261038	0.00447221
		4:100261040	0.00703787
		4:100263252	0.00457208
		4:100277558	0.0141656
4:100296355	100294945-100310985	4:100296355	0.343233
		4:100294945	0.145417
		4:100296362	0.170159
		4:100310985	0.337242
4:103188709	103188709-103198082	4:103188709	0.701388
		4:103198082	0.298612
4:139847208	139843189-140173052	4:139847208	0.30217
		4:139843189	0.0782258
		4:139848044	0.0419029
		4:139849183	0.0334749
		4:139849216	0.0271804
		4:139849501	0.00555651
		4:139849770	0.130277
		4:139850496	0.0966077
		4:139850616	0.0189711
		4:139851485	0.00170386
		4:139851708	0.0782258
		4:139851969	0.0376275
		4:139852597	0.0647105
		4:139852833	0.0256526
		4:139853859	0.00963918
		4:139855476	0.00768623
		4:139862146	0.00514442
		4:139864097	0.0136208
		4:139872579	0.00485084
		4:139875686	0.00191496
		4:139952858	0.00249889
		4:140098958	0.00207074
		4:140173052	0.00163198
4:143602404	143486962-143917630	4:143602404	0.826346
		4:143486962	0.00123091
		4:143488095	0.00251544
		4:143500223	0.0257226
		4:143607404	0.0128751
		4:143809904	0.00230772
		4:143814005	0.00207775
		4:143825703	0.00143668
		4:143828372	0.00157847
		4:143828449	0.00228576
		4:143830019	0.0023863
		4:143831094	0.00258891
		4:143845337	0.00398201
		4:143848037	0.00145707
		4:143849624	0.0011748
		4:143850144	0.00124247
		4:143852384	0.00109555
		4:143852568	0.00185377
		4:143856072	0.00126591
		4:143857304	0.00300554
		4:143857311	0.00134534
		4:143857389	0.00201924
		4:143858214	0.0017848
		4:143859843	0.00182759
		4:143860186	0.00113182
		4:143861186	0.0048188
		4:143861293	0.000914436
		4:143861348	0.00152726
		4:143863918	0.00320039
		4:143863997	0.00529047
		4:143864204	0.00310888
		4:143864235	0.0053692
		4:143864685	0.0105186
		4:143865906	0.00503655
		4:143866615	0.0047484
		4:143866667	0.00404068
		4:143879892	0.00239775
		4:143881444	0.0138234
		4:143881732	0.000922921
		4:143882545	0.00119135
		4:143883659	0.00102184
		4:143887896	0.00121379
		4:143894597	0.000975578
		4:143897670	0.00151294
		4:143911483	0.000980105
		4:143913866	0.00339186
		4:143914812	0.00377431
		4:143915985	0.0011531
		4:143917288	0.00094887
		4:143917630	0.00202887
5:61535659	61430316-61775775	5:61535659	0.211653
		5:61430316	0.00187343
		5:61440321	0.00217752
		5:61447811	0.00216114
		5:61478191	0.00150434
		5:61489180	0.00243045
		5:61502596	0.00275654
		5:61503043	0.000535616
		5:61509311	0.178085
		5:61512846	0.0589448
		5:61514172	0.000578
		5:61514611	0.0509203
		5:61515510	0.00401216
		5:61516625	0.0673854
		5:61518394	0.00496146
		5:61518868	0.00792648
		5:61519677	0.00463937
		5:61525564	0.175618
		5:61526459	0.0294947
		5:61531501	0.0944709
		5:61546035	0.00245833
		5:61546863	0.00250556
		5:61551997	0.00460296
		5:61553068	0.0031902
		5:61553298	0.00218576
		5:61558172	0.00588588
		5:61560978	0.00586243
		5:61564841	0.00375458
		5:61565962	0.00340702
		5:61568863	0.00346027
		5:61587900	0.0011853
		5:61591274	0.00132741
		5:61599238	0.00126111
		5:61599590	0.00287527
		5:61599769	0.00115131
		5:61605897	0.0013821
		5:61606610	0.000917295
		5:61607268	0.00704991
		5:61610255	0.00169384
		5:61611989	0.00194498
		5:61612107	0.00156681
		5:61615734	0.000881915
		5:61616650	0.00100345
		5:61623609	0.0013129
		5:61624598	0.00107468
		5:61624608	0.00124282
		5:61640131	0.000904258
		5:61646259	0.00136696
		5:61664039	0.00127502
		5:61665502	0.000748974
		5:61665955	0.000971483
		5:61670331	0.0011767
		5:61672995	0.00303425
		5:61675357	0.00251513
		5:61683591	0.00193044
		5:61685426	0.00103281
		5:61687541	0.00107858
		5:61692515	0.0008068
		5:61694847	0.00076503
		5:61704664	0.000611071
		5:61705554	0.000510386
		5:61722855	0.000484758
		5:61722860	0.00191602
		5:61738245	0.000575997
		5:61749606	0.000733276
		5:61775775	0.000728122
5:153364650	153057548-153512400	5:153364650	0.253827
		5:153057548	0.0069871
		5:153063802	0.00183737
		5:153081405	0.0028431
		5:153138927	0.0019141
		5:153266100	0.0293953
		5:153272968	0.177981
		5:153277932	0.00264484
		5:153281406	0.00150529
		5:153287549	0.0372827
		5:153290835	0.00299922
		5:153296017	0.0789935
		5:153296073	0.0699994
		5:153300215	0.0403211
		5:153306266	0.00969258
		5:153310598	0.00810826
		5:153312211	0.0634623
		5:153320104	0.0463783
		5:153320752	0.00479348
		5:153321265	0.0103467
		5:153326223	0.0484603
		5:153326505	0.0094972
		5:153327914	0.00160828
		5:153337438	0.00817402
		5:153340031	0.0555573
		5:153342013	0.00919315
		5:153358226	0.00107791
		5:153401689	0.000592564
		5:153403424	0.000680648
		5:153471737	0.00108568
		5:153475721	0.00061126
		5:153490778	0.00053454
		5:153509596	0.00102147
		5:153512400	0.000882703
6:26338257	26198046-26338257	6:26338257	0.512411
		6:26198046	0.00175919
		6:26254271	0.00656636
		6:26256526	0.00621478
		6:26287256	0.00128922
		6:26316118	0.0103397
		6:26319588	0.13581
		6:26323505	0.0395266
		6:26325888	0.0279711
		6:26327953	0.0481724
		6:26335346	0.199994
6:109132237	109132221-109132890	6:109132237	0.427788
		6:109132221	0.181636
		6:109132826	0.198567
		6:109132890	0.186815
7:22097449	22097449-22097449	7:22097449	0.991055
7:71858167	71553670-71869727	7:71858167	0.716325
		7:71553670	0.000837832
		7:71559258	0.00808704
		7:71562687	0.00563139
		7:71562689	0.00299184
		7:71570959	0.000644974
		7:71574128	0.000876626
		7:71579636	0.000910407
		7:71582703	0.00657513
		7:71590864	0.0108606
		7:71597459	0.00975557
		7:71604236	0.00765344
		7:71607167	0.000828421
		7:71608295	0.00164722
		7:71616955	0.00184594
		7:71622211	0.00958997
		7:71641526	0.00356253
		7:71649264	0.000616944
		7:71652182	0.000542332
		7:71656254	0.000883274
		7:71675931	0.000623828
		7:71679861	0.000785959
		7:71680281	0.000745796
		7:71689925	0.0113876
		7:71691270	0.000637842
		7:71711275	0.00299184
		7:71711738	0.00167981
		7:71718217	0.00134532
		7:71723883	0.000989672
		7:71726874	0.000825308
		7:71743035	0.00121685
		7:71745699	0.00280478
		7:71747584	0.000614667
		7:71754006	0.00207011
		7:71755504	0.00236052
		7:71763861	0.00176081
		7:71778063	0.00332432
		7:71782076	0.000592384
		7:71786166	0.00166018
		7:71788139	0.00268334
		7:71797191	0.0074616
		7:71819854	0.00643846
		7:71831532	0.00132466
		7:71832272	0.00103201
		7:71835456	0.0186374
		7:71835892	0.00840223
		7:71836708	0.000989672
		7:71837301	0.00102809
		7:71839543	0.000952773
		7:71841136	0.00727478
		7:71841880	0.00781726
		7:71842278	0.0040944
		7:71849677	0.00718322
		7:71852173	0.0335925
		7:71855605	0.00215391
		7:71856399	0.00289672
		7:71857820	0.000544325
		7:71858547	0.00594567
		7:71858982	0.0029202
		7:71859798	0.00911061
		7:71860344	0.000573062
		7:71860739	0.00225922
		7:71861243	0.00246662
		7:71862775	0.0147725
		7:71863822	0.00495022
		7:71864030	0.00100103
		7:71866089	0.000642587
		7:71866680	0.000726536
		7:71869727	0.00157787
7:72976123	72916687-73052057	7:72976123	0.160385
		7:72916687	0.00490354
		7:72939244	0.00340745
		7:72939939	0.156353
		7:72973854	0.0147051
		7:72977249	0.0018868
		7:72978112	0.020738
		7:72982874	0.156353
		7:72991593	0.0082867
		7:72995910	0.00231029
		7:72999043	0.0223745
		7:72999105	0.00166676
		7:73003303	0.00871462
		7:73007087	0.0231321
		7:73007943	0.0020739
		7:73012042	0.0416066
		7:73013269	0.0142983
		7:73015369	0.0640433
		7:73016541	0.00508236
		7:73017657	0.00227065
		7:73018524	0.00510518
		7:73020337	0.0410041
		7:73020676	0.0103307
		7:73022933	0.0127252
		7:73023881	0.00749518
		7:73026151	0.00832468
		7:73027450	0.00608412
		7:73029437	0.0170873
		7:73030175	0.0243768
		7:73034929	0.00611166
		7:73035857	0.00536344
		7:73037956	0.0368528
		7:73042302	0.0150533
		7:73042443	0.0400199
		7:73042585	0.0346069
		7:73052057	0.00597528
7:75612803	75600008-75902030	7:75612803	0.223659
		7:75600008	0.00200554
		7:75600951	0.00144162
		7:75601169	0.00283073
		7:75607155	0.160651
		7:75611149	0.0843554
		7:75611756	0.21956
		7:75613998	0.0276788
		7:75614777	0.00122329
		7:75615006	0.101743
		7:75616105	0.072881
		7:75622281	0.00941209
		7:75622912	0.000599295
		7:75628669	0.00250281
		7:75629533	0.000750294
		7:75630274	0.00926251
		7:75631697	0.00214265
		7:75631913	0.00638155
		7:75636240	0.0102815
		7:75642107	0.00181047
		7:75654632	0.00229825
		7:75657850	0.00056403
		7:75659815	0.00149437
		7:75662518	0.000679445
		7:75662604	0.00111573
		7:75663203	0.00145724
		7:75676988	0.00208818
		7:75677739	0.00120177
		7:75685047	0.00198361
		7:75695081	0.000949401
		7:75696188	0.00151605
		7:75696420	0.00220676
		7:75723376	0.00131354
		7:75729975	0.00183037
		7:75732923	0.00114771
		7:75732997	0.00209587
		7:75735037	0.00179733
		7:75738885	0.00168966
		7:75748445	0.0010326
		7:75748660	0.00144681
		7:75769798	0.0013042
		7:75772452	0.00157739
		7:75788744	0.00111573
		7:75800597	0.000849446
		7:75824058	0.000597275
		7:75829540	0.000605399
		7:75840321	0.000710275
		7:75845837	0.000569749
		7:75899085	0.00139085
		7:75902030	0.0102815
7:114953597	114953597-115015116	7:114953597	0.868032
		7:114955982	0.0324161
		7:115015115	0.0481515
		7:115015116	0.0496378
7:135144662	135115138-135144662	7:135144662	0.29223
		7:135115138	0.180086
		7:135119417	0.166381
		7:135120196	0.161397
		7:135131349	0.13784
		7:135143971	0.0620486
7:153487944	153487944-153487944	7:153487944	0.998763
8:21823184	21803008-21833965	8:21823184	0.0812059
		8:21803008	0.0172002
		8:21803816	0.0469346
		8:21804989	0.0484436
		8:21807225	0.0257007
		8:21811530	0.0547542
		8:21812730	0.0694371
		8:21813018	0.0599766
		8:21813962	0.0502303
		8:21814739	0.0523226
		8:21815425	0.0678622
		8:21817245	0.0115938
		8:21818060	0.0697566
		8:21820479	0.0675517
		8:21820813	0.0523226
		8:21823025	0.0495524
		8:21824547	0.0180395
		8:21827162	0.0471471
		8:21831385	0.0399111
		8:21833965	0.0645268
8:57425647	57389331-57425647	8:57425647	0.252011
		8:57389331	0.0247034
		8:57401667	0.157944
		8:57402914	0.11788
		8:57406914	0.0393321
		8:57411316	0.0180303
		8:57423673	0.0159628
		8:57424303	0.0936361
		8:57424874	0.229722
		8:57425057	0.0507754
8:64956228	64649452-65000658	8:64956228	0.213501
		8:64649452	0.000932603
		8:64650172	0.00124415
		8:64653461	0.000803878
		8:64662318	0.000757147
		8:64664690	0.000791127
		8:64693050	0.000843445
		8:64700949	0.00152171
		8:64701966	0.00281802
		8:64702385	0.00126987
		8:64716469	0.00107879
		8:64721411	0.00229017
		8:64736379	0.000772398
		8:64737682	0.0159943
		8:64739741	0.0153486
		8:64756657	0.0201336
		8:64790774	0.0109658
		8:64796303	0.0113693
		8:64799004	0.0126749
		8:64835981	0.0121129
		8:64961018	0.179108
		8:64964493	0.0130251
		8:64971135	0.103814
		8:64981659	0.0936566
		8:64981795	0.0801132
		8:64996264	0.0663033
		8:65000658	0.127065
8:113935783	113935783-114393484	8:113935783	0.927325
		8:114090793	0.00463059
		8:114120512	0.00475863
		8:114232418	0.00934779
		8:114233355	0.00838347
		8:114245946	0.00743363
		8:114274722	0.00578917
		8:114303407	0.00670209
		8:114356251	0.00749329
		8:114393484	0.00821669
8:143351879	143326191-143357960	8:143351879	0.401448
		8:143326191	0.000945589
		8:143327651	0.000706976
		8:143333231	0.000712088
		8:143343145	0.00144999
		8:143343260	0.00143371
		8:143343398	0.00398771
		8:143343567	0.00195008
		8:143343648	0.00191309
		8:143344055	0.00151711
		8:143347087	0.00102907
		8:143348359	0.00606389
		8:143348682	0.00526077
		8:143349510	0.0083536
		8:143350363	0.00158154
		8:143352206	0.143133
		8:143352528	0.373227
		8:143354963	0.0320924
		8:143355746	0.00179964
		8:143357960	0.00168686
9:128134034	127821554-128136833	9:128134034	0.127877
		9:127821554	0.0293353
		9:127833905	0.0115403
		9:127834277	0.073089
		9:127834878	0.0135662
		9:127842584	0.012648
		9:127843944	0.0348652
		9:127849318	0.0411076
		9:127851968	0.0035783
		9:127885217	0.0216974
		9:127897940	0.00208973
		9:127898032	0.00769059
		9:127903576	0.0104877
		9:127904271	0.0308353
		9:127911031	0.0517653
		9:127911135	0.0112427
		9:127929132	0.0293353
		9:127935881	0.002202
		9:127938242	0.0052061
		9:127943869	0.00802712
		9:127946671	0.00499202
		9:127950184	0.00709115
		9:127954278	0.0124832
		9:127955003	0.00405166
		9:127956805	0.00505526
		9:127957070	0.00590792
		9:127957425	0.00654039
		9:127959540	0.0165406
		9:127964171	0.00336371
		9:127968496	0.00505526
		9:127969785	0.00531672
		9:127970114	0.00600871
		9:127970845	0.0057844
		9:127972775	0.00624214
		9:127973473	0.018895
		9:127985611	0.00257849
		9:127986004	0.00472741
		9:127986487	0.00324148
		9:128112896	0.037337
		9:128134332	0.0515262
		9:128135627	0.0894962
		9:128135925	0.0791671
		9:128136833	0.080672
9:136913123	136893867-136958631	9:136913123	0.104576
		9:136893867	0.0161647
		9:136898627	0.0138627
		9:136903369	0.0304689
		9:136904835	0.0264928
		9:136905577	0.0163797
		9:136907005	0.0626371
		9:136910097	0.0287308
		9:136911146	0.0653201
		9:136911272	0.0393057
		9:136912626	0.0181309
		9:136918137	0.0678052
		9:136918139	0.0245456
		9:136919416	0.0161647
		9:136919568	0.0650162
		9:136919985	0.0802649
		9:136921464	0.058417
		9:136922700	0.058689
		9:136923331	0.0380686
		9:136925663	0.0339716
		9:136931778	0.0132699
		9:136932506	0.0428786
		9:136934203	0.0124841
		9:136936376	0.017656
		9:136949669	0.0178918
		9:136950919	0.00760878
		9:136952830	0.00580415
		9:136952956	0.00738554
		9:136958631	0.00547292
10:11110195	11076675-11149025	10:11110195	0.864239
		10:11076675	0.00428407
		10:11076874	0.00318242
		10:11133823	0.0465562
		10:11141264	0.0025959
		10:11141731	0.0368069
		10:11149025	0.0333234
10:102443374	102395982-102444559	10:102443374	0.183648
		10:102395982	0.0130569
		10:102396758	0.0219029
		10:102397703	0.0158557
		10:102416055	0.0221938
		10:102422947	0.0382014
		10:102424219	0.054665
		10:102425467	0.0382014
		10:102432275	0.0182229
		10:102433860	0.0942825
		10:102435648	0.0929714
		10:102435953	0.105488
		10:102437549	0.115879
		10:102442068	0.0747312
		10:102444559	0.101132
10:110486177	110481202-110604592	10:110486177	0.222996
		10:110481202	0.0309215
		10:110488505	0.0753601
		10:110503289	0.0474104
		10:110506271	0.00921786
		10:110512338	0.0351154
		10:110512361	0.0255667
		10:110514495	0.0250862
		10:110517592	0.0114539
		10:110524066	0.0132184
		10:110526809	0.00819615
		10:110530574	0.0133844
		10:110539156	0.0215589
		10:110546062	0.0170835
		10:110554661	0.000553704
		10:110554726	0.190355
		10:110557021	0.0362518
		10:110559494	0.000920132
		10:110567771	0.0597412
		10:110571230	0.000625561
		10:110573667	0.0483306
		10:110584740	0.0819748
		10:110592780	0.000877918
		10:110604592	0.0138953
11:27679916	27508681-27742447	11:27679916	0.309751
		11:27508681	0.00147997
		11:27544359	0.00140189
		11:27552382	0.00138181
		11:27563382	0.00137189
		11:27571603	0.003299
		11:27588616	0.00573147
		11:27598421	0.00579934
		11:27601980	0.000988426
		11:27609127	0.00615166
		11:27610041	0.00141715
		11:27616923	0.00858917
		11:27628412	0.00828507
		11:27634373	0.0169756
		11:27636885	0.0122128
		11:27643725	0.196147
		11:27648580	0.0144482
		11:27653995	0.0152437
		11:27657250	0.00426425
		11:27677586	0.0129322
		11:27683544	0.0448918
		11:27683618	0.0160188
		11:27684517	0.0320741
		11:27686904	0.0011593
		11:27690399	0.00908579
		11:27694241	0.001769
		11:27700125	0.0320741
		11:27703188	0.0366368
		11:27708844	0.027395
		11:27708963	0.0287064
		11:27714884	0.00102755
		11:27724745	0.0149324
		11:27729505	0.0199708
		11:27730556	0.0189943
		11:27742447	0.0774248
11:38989811	38511931-39301883	11:38989811	0.115517
		11:38511931	0.00288636
		11:38517941	0.00174629
		11:38528026	0.00133283
		11:38533071	0.00137018
		11:38551468	0.000396246
		11:38553965	0.000521589
		11:38556991	0.000253451
		11:38562864	0.000328731
		11:38572454	0.000259893
		11:38572505	0.000289537
		11:38580922	0.000259893
		11:38584418	0.00024718
		11:38586444	0.000253451
		11:38621585	0.00088477
		11:38634219	0.00400179
		11:38637697	0.00393564
		11:38652885	0.00641588
		11:38663437	0.00213527
		11:38663697	0.00282778
		11:38679213	0.00220552
		11:38687834	0.0141862
		11:38734320	0.00313375
		11:38777820	0.00173932
		11:38799728	0.0024017
		11:38802168	0.00156171
		11:38807281	0.00308255
		11:38807431	0.000711021
		11:38811740	0.000311284
		11:38813463	0.00594301
		11:38817342	0.0239035
		11:38818338	0.0459262
		11:38821947	0.000466339
		11:38831438	0.00155551
		11:38834583	0.0240115
		11:38839389	0.000806697
		11:38846539	0.00250147
		11:38853186	0.0093643
		11:38860022	0.0184298
		11:38868580	0.00343175
		11:38870547	0.000716464
		11:38870664	0.0130475
		11:38873768	0.00024718
		11:38929816	0.000273304
		11:38936178	0.00170489
		11:38939945	0.0252336
		11:38941962	0.0235826
		11:38946199	0.023796
		11:38961815	0.0224435
		11:38962840	0.0131628
		11:38969202	0.0189299
		11:38973045	0.0208879
		11:38974795	0.0190146
		11:38974822	0.0181849
		11:38980437	0.0227483
		11:38983311	0.0297058
		11:38985070	0.032097
		11:38986382	0.0153606
		11:38987234	0.0147612
		11:38987295	0.0303892
		11:38987322	0.0319509
		11:38988266	0.0351685
		11:38988488	0.0213616
		11:38992250	0.0240115
		11:38992533	0.0294369
		11:38994209	0.0648169
		11:38996737	0.0418752
		11:38996756	0.0150911
		11:38998054	0.00620104
		11:38998451	0.0387241
		11:38998930	0.00969486
		11:39004756	0.00171172
		11:39017211	0.000322803
		11:39282926	0.00154318
		11:39283877	0.00146555
		11:39287141	0.00140307
		11:39288834	0.00433227
		11:39289766	0.000708316
		11:39297994	0.00106999
		11:39301883	0.00137018
11:47676170	47379212-47899030	11:47676170	0.111629
		11:47379212	0.0147967
		11:47379615	0.00448164
		11:47380061	0.00407704
		11:47385194	0.00167701
		11:47386073	0.0017976
		11:47387213	0.00440276
		11:47387599	0.00362334
		11:47391745	0.00279829
		11:47395240	0.00284788
		11:47397353	0.0174436
		11:47397714	0.00322118
		11:47398963	0.0286823
		11:47401171	0.00986138
		11:47406592	0.0439991
		11:47410200	0.0109932
		11:47410951	0.00922907
		11:47418306	0.00770704
		11:47418465	0.00917368
		11:47419301	0.00108325
		11:47423553	0.00770704
		11:47424400	0.0108612
		11:47424717	0.0214787
		11:47424931	0.000912795
		11:47429245	0.0121106
		11:47429904	0.000949935
		11:47430458	0.00730247
		11:47430599	0.000928526
		11:47431966	0.0426502
		11:47432034	0.0132637
		11:47432303	0.00828242
		11:47434777	0.00803752
		11:47437403	0.0248913
		11:47438282	0.00495675
		11:47439444	0.0100414
		11:47439938	0.00730247
		11:47440283	0.00838251
		11:47440758	0.000877142
		11:47442893	0.00945406
		11:47443251	0.0439991
		11:47447346	0.000842915
		11:47449072	0.000960829
		11:47457539	0.0332703
		11:47458765	0.0178751
		11:47459963	0.0157256
		11:47460901	0.0286823
		11:47466006	0.0172319
		11:47466790	0.0145292
		11:47475189	0.0192359
		11:47481533	0.00419929
		11:47486885	0.0248913
		11:47495746	0.0312738
		11:47504075	0.00770704
		11:47523214	0.0217439
		11:47585348	0.00467136
		11:47602729	0.0268007
		11:47624714	0.0320573
		11:47635626	0.00309148
		11:47643891	0.0221479
		11:47660001	0.00143505
		11:47663049	0.0322563
		11:47667167	0.00848383
		11:47669289	0.00775339
		11:47669665	0.00320232
		11:47672743	0.00504581
		11:47674084	0.0145292
		11:47675316	0.00339617
		11:47676085	0.00467136
		11:47679980	0.00368795
		11:47681370	0.000999975
		11:47687147	0.00489828
		11:47695508	0.00236216
		11:47701528	0.00238987
		11:47701819	0.00212711
		11:47715524	0.00126451
		11:47720228	0.00119401
		11:47722823	0.000994284
		11:47723938	0.00120778
		11:47725306	0.00173624
		11:47726977	0.00243206
		11:47752775	0.00173624
		11:47756475	0.00467136
		11:47817010	0.00170636
		11:47844368	0.00149412
		11:47857253	0.00157375
		11:47865160	0.001477
		11:47867059	0.00122874
		11:47883880	0.00135479
		11:47887087	0.00135479
		11:47890421	0.00175645
		11:47899030	0.00123581
11:57522200	57424040-57735431	11:57522200	0.386656
		11:57424040	0.0201537
		11:57433327	0.00615098
		11:57434122	0.0167527
		11:57435211	0.00911908
		11:57435296	0.026509
		11:57448032	0.00841651
		11:57450720	0.00298355
		11:57464945	0.0628439
		11:57477889	0.0226927
		11:57480623	0.0360678
		11:57496820	0.019743
		11:57499065	0.019143
		11:57510294	0.0199472
		11:57510823	0.0220001
		11:57524700	0.015999
		11:57542820	0.00867318
		11:57557940	0.00405046
		11:57570680	0.00413031
		11:57600285	0.0230474
		11:57612960	0.0431282
		11:57623969	0.043816
		11:57632799	0.0426759
		11:57639017	0.0420066
		11:57641883	0.0164975
		11:57642617	0.0143003
		11:57644334	0.00735508
		11:57654991	0.0145947
		11:57656902	0.0136601
		11:57679080	0.0156753
		11:57735071	0.000920902
		11:57735431	0.00108293
11:64135541	63892665-64193418	11:64135541	0.442186
		11:63892665	0.00379133
		11:63912736	0.00306968
		11:64053157	0.0948487
		11:64069541	0.00534336
		11:64078706	0.00585102
		11:64085148	0.00437626
		11:64085298	0.00525992
		11:64087642	0.0121893
		11:64089588	0.0150479
		11:64095178	0.00677718
		11:64097233	0.00594438
		11:64102948	0.0119416
		11:64103346	0.00667
		11:64107477	0.00277002
		11:64107735	0.00170387
		11:64108539	0.0116512
		11:64109118	0.0144365
		11:64110668	0.0112295
		11:64110683	0.0116035
		11:64115137	0.0242912
		11:64118183	0.00197567
		11:64118267	0.0128063
		11:64128423	0.0386249
		11:64129722	0.0792423
		11:64133658	0.0298154
		11:64141771	0.0832471
		11:64150060	0.00167896
		11:64159307	0.00869182
		11:64169616	0.00291024
		11:64171199	0.00261707
		11:64173058	0.00395607
		11:64175986	0.00341694
		11:64179813	0.0096964
		11:64184735	0.00488193
		11:64193418	0.00582793
11:112877408	112855671-112973497	11:112877408	0.186848
		11:112855671	0.034248
		11:112867061	0.139112
		11:112869054	0.146896
		11:112877304	0.116304
		11:112887410	0.151781
		11:112889813	0.00253285
		11:112893856	0.137607
		11:112922447	0.00351223
		11:112923466	0.00430645
		11:112924114	0.00398396
		11:112926312	0.00410186
		11:112926913	0.00422337
		11:112927957	0.00361569
		11:112928164	0.00281421
		11:112968651	0.0191912
		11:112969258	0.0168882
		11:112973497	0.0130989
11:113334227	113334227-113365141	11:113334227	0.530255
		11:113350620	0.157365
		11:113357710	0.0658955
		11:113365141	0.242963
11:113438092	113438092-113443753	11:113438092	0.506551
		11:113443753	0.490253
11:113481872	113472284-113655425	11:113481872	0.738438
		11:113472284	0.00590969
		11:113472313	0.0261466
		11:113483442	0.00723588
		11:113487585	0.0100728
		11:113497032	0.0334113
		11:113500821	0.0435066
		11:113508292	0.0184117
		11:113508452	0.0186202
		11:113510868	0.00756082
		11:113511327	0.00666476
		11:113512309	0.00357103
		11:113514615	0.00304021
		11:113516211	0.00406391
		11:113517002	0.00402028
		11:113524487	0.00493821
		11:113527756	0.00366838
		11:113533737	0.0048849
		11:113536910	0.00798821
		11:113537310	0.00415263
		11:113546032	0.00550543
		11:113553617	0.0077715
		11:113557206	0.0072757
		11:113639842	0.0105295
		11:113655425	0.0048849
11:115064368	115018707-115103193	11:115064368	0.823963
		11:115018707	0.00703177
		11:115020061	0.0204686
		11:115023653	0.0156357
		11:115024373	0.00960344
		11:115024539	0.0196205
		11:115035928	0.0128583
		11:115040918	0.0120851
		11:115040963	0.00536224
		11:115044986	0.00273882
		11:115045002	0.00234441
		11:115048420	0.00743897
		11:115053808	0.0038275
		11:115060319	0.00996303
		11:115062448	0.00608878
		11:115065421	0.00416979
		11:115066675	0.00899745
		11:115072302	0.00910793
		11:115075298	0.00641293
		11:115081883	0.00155571
		11:115103193	0.00213384
11:121635061	121634608-121660636	11:121635061	0.410184
		11:121634608	0.298174
		11:121635211	0.0098981
		11:121635463	0.255213
		11:121636060	0.0145667
		11:121646113	0.00185079
		11:121660636	0.00144923
12:2288945	2288945-2368674	12:2288945	0.365435
		12:2289651	0.301889
		12:2297353	0.00811723
		12:2297996	0.00808318
		12:2298085	0.00721823
		12:2298298	0.0050544
		12:2298724	0.006923
		12:2298974	0.00383034
		12:2299048	0.00666813
		12:2299823	0.00623902
		12:2300008	0.00576681
		12:2300207	0.00733999
		12:2300607	0.00762188
		12:2304357	0.0050961
		12:2306128	0.00353298
		12:2306707	0.00293752
		12:2309864	0.0042395
		12:2310616	0.00397263
		12:2311836	0.00306957
		12:2312301	0.00445199
		12:2312620	0.004005
		12:2312821	0.00461869
		12:2312826	0.00387716
		12:2312897	0.00379945
		12:2313303	0.00260689
		12:2314319	0.00319505
		12:2317096	0.00332595
		12:2317644	0.00336631
		12:2321868	0.0093691
		12:2322513	0.00925091
		12:2326224	0.00932953
		12:2327944	0.0019944
		12:2329970	0.0260522
		12:2330458	0.0287274
		12:2331144	0.00994194
		12:2331192	0.00905739
		12:2332393	0.0109174
		12:2333484	0.0101123
		12:2333638	0.0322626
		12:2334260	0.00905739
		12:2337746	0.00929014
		12:2338396	0.00985791
		12:2338858	0.00273418
		12:2344960	0.00183755
		12:2346830	0.00153183
		12:2361460	0.00119471
		12:2368674	0.00132915
12:51894913	51886210-51894913	12:51894913	0.591692
		12:51886210	0.400088
12:81603369	81348755-81647908	12:81603369	0.0959565
		12:81348755	0.000604658
		12:81390024	0.00132878
		12:81390528	0.00101866
		12:81391334	0.00178453
		12:81392885	0.00450713
		12:81395742	0.0103269
		12:81396573	0.00637923
		12:81402672	0.0119819
		12:81433197	0.000435449
		12:81440720	0.000341305
		12:81446553	0.00290464
		12:81455876	0.000350925
		12:81489141	0.000820059
		12:81498704	0.000786766
		12:81499294	0.000840742
		12:81500216	0.000790031
		12:81501263	0.00255784
		12:81501288	0.000376997
		12:81502633	0.000783516
		12:81513325	0.000786766
		12:81513631	0.0015825
		12:81513855	0.000803232
		12:81514784	0.00152928
		12:81515046	0.000816665
		12:81515829	0.00160295
		12:81516597	0.000894876
		12:81516841	0.00414003
		12:81518745	0.00214888
		12:81523112	0.000440733
		12:81525185	0.00110794
		12:81529205	0.00276765
		12:81531746	0.00101016
		12:81532627	0.00218651
		12:81532648	0.00183913
		12:81533078	0.000921377
		12:81533710	0.00154241
		12:81535820	0.00186307
		12:81538794	0.00367112
		12:81540558	0.00612383
		12:81541007	0.000455155
		12:81544663	0.026139
		12:81546827	0.000342662
		12:81550507	0.000557295
		12:81550948	0.000552778
		12:81563848	0.00298232
		12:81569321	0.0445277
		12:81570146	0.018634
		12:81571248	0.00959035
		12:81572111	0.00290464
		12:81572162	0.0011953
		12:81572907	0.00290464
		12:81573544	0.0019621
		12:81576010	0.0740007
		12:81579242	0.0052275
		12:81583449	0.00432919
		12:81588639	0.00425247
		12:81591467	0.0797415
		12:81596688	0.0834051
		12:81599561	0.0432412
		12:81599705	0.000471975
		12:81600006	0.0743697
		12:81601464	0.0825762
		12:81602449	0.0653636
		12:81604421	0.0606884
		12:81605862	0.026391
		12:81606241	0.0123217
		12:81608058	0.0379111
		12:81608567	0.0371813
		12:81609259	0.000872796
		12:81611903	0.00079331
		12:81621818	0.000672635
		12:81624964	0.000751776
		12:81647908	0.000349533
13:89072227	89060871-89072230	13:89072227	0.484782
		13:89060871	0.0521637
		13:89062756	0.0962465
		13:89064591	0.111409
		13:89072230	0.254271
13:96852740	96589737-97029792	13:96852740	0.130874
		13:96589737	0.00142531
		13:96595787	0.00247106
		13:96614852	0.0021505
		13:96618057	0.00293749
		13:96845172	0.0199144
		13:96845882	0.0017918
		13:96846345	0.0138817
		13:96848875	0.0111876
		13:96849493	0.016877
		13:96851516	0.00903362
		13:96852761	0.00366108
		13:96855782	0.0175685
		13:96856917	0.0183715
		13:96857355	0.0102501
		13:96858018	0.0188715
		13:96861980	0.0169524
		13:96866183	0.0265831
		13:96867269	0.0362607
		13:96868836	0.0259869
		13:96869673	0.0231031
		13:96873444	0.00927235
		13:96874757	0.0215926
		13:96881323	0.0285882
		13:96882680	0.0225877
		13:96895532	0.0145745
		13:96947223	0.0250618
		13:96961482	0.0314609
		13:96968023	0.0510484
		13:96970919	0.0226898
		13:96970986	0.0485044
		13:96975175	0.0629856
		13:96977392	0.0395727
		13:96985036	0.0410597
		13:96988839	0.0406826
		13:96997133	0.0235241
		13:97005377	0.0178852
		13:97006442	0.00772959
		13:97010667	0.0221841
		13:97011649	0.0238452
		13:97015365	0.00497647
		13:97019647	0.00504011
		13:97027023	0.00399733
		13:97027573	0.00165307
		13:97029655	0.00481085
		13:97029792	0.00475024
14:57350427	57349958-57376298	14:57350427	0.496829
		14:57349958	0.436822
		14:57367706	0.0154492
		14:57367767	0.0149486
		14:57372114	0.00850769
		14:57376298	0.0194846
14:58767085	58758559-58853006	14:58767085	0.375289
		14:58758559	0.131848
		14:58819226	0.191866
		14:58828077	0.00940127
		14:58829032	0.00874813
		14:58833909	0.207806
		14:58844526	0.0316285
		14:58849299	0.0122026
		14:58853006	0.026815
14:99742187	99733954-99743113	14:99742187	0.689627
		14:99733954	0.109503
		14:99743113	0.19602
14:104273812	104250609-104362673	14:104273812	0.097533
		14:104250609	0.0780054
		14:104253126	0.0175079
		14:104258054	0.0824736
		14:104261723	0.00512009
		14:104273325	0.00155245
		14:104273786	0.0294128
		14:104276049	0.0294128
		14:104277958	0.0291264
		14:104281954	0.0524444
		14:104283445	0.00171646
		14:104286210	0.00166471
		14:104286547	0.0217509
		14:104289005	0.065053
		14:104291292	0.00884398
		14:104293798	0.0190916
		14:104300151	0.0684108
		14:104300829	0.0694527
		14:104301714	0.0670467
		14:104307553	0.0667101
		14:104307554	0.00153898
		14:104311465	0.0591343
		14:104318787	0.0231654
		14:104319730	0.0687563
		14:104355252	0.00186556
		14:104355391	0.00168668
		14:104355883	0.00160056
		14:104358076	0.00612584
		14:104361681	0.00723698
		14:104361843	0.00480235
		14:104362673	0.00179331
15:47684936	47646998-47685080	15:47684936	0.575616
		15:47646998	0.007576
		15:47659445	0.00546758
		15:47661369	0.00624522
		15:47673928	0.0126964
		15:47674812	0.0169609
		15:47675602	0.00609302
		15:47677875	0.0690321
		15:47680971	0.00938821
		15:47681390	0.241939
		15:47683333	0.00866654
		15:47685059	0.0276507
		15:47685080	0.00784435
16:24736518	24682117-24810681	16:24736518	0.702311
		16:24682117	0.00530237
		16:24693048	0.106124
		16:24701728	0.00562369
		16:24802331	0.0399527
		16:24810681	0.134098
16:30107781	29998200-30110467	16:30107781	0.145682
		16:29998200	0.0112774
		16:30015337	0.00483489
		16:30015565	0.0157304
		16:30016022	0.0214447
[truncated: 820 more rows]

## Sheet: STable7
Supplementary Table 7. Fine-mapping for regions with independent variants in cross-ancestry meta-analysis. 92 regions were analyzed. #SNPs are the number of SNPs included in the analysis; CS_length, credible set length; PIP, posterior inclusion probability. Fine-mapping was done using MsCAVIAR.
Fine-mapping using multiple ancestry information									Fine-mapping using EUR only information
Lead SNP	Chr:pos	Populations	Clumped region	#SNPs	CS_length	BestPIP_:pos	BestPIP	LeadSNP_PIP	CS_length	BestPIP_:pos	BestPIP	LeadSNP_PIP
rs2301767	1:44773839	EUR,AFR,LA	44509551:44845627	29	4		0.607546	0.607546	4	1:44606565	0.493606	0.249891
rs12743648	1:66428502	EUR,AFR,LA	66181251:66804544	38	5	1:66416939	0.436426	0.0742358	6	1:66419905	0.295527	0.00221335
rs12048727	1:71769465	EUR,AFR,LA	71384235:72125448	42	1		0.999138	0.999138	1		0.996272	0.996272
rs6689226	1:73806923	EUR,AFR,LA	73333519:74161292	46	3		0.976314	0.976314	14		0.308063	0.308063
rs12354219	1:97920956	EUR,AFR,LA	97874663:97946041	23	4	1:97923499	0.482773	0.114072	4	1:97923499	0.379365	0.199083
rs1260326	2:27730940	EUR,AFR,LA	27354419:27972833	41	1		0.999371	0.999371	1		0.997732	0.997732
rs75120545	2:44271496	EUR,AFR,LA	44087158:44695287	18	1		0.998605	0.998605	1		0.993016	0.993016
rs472140	2:45139904	EUR,AFR,LA	44814154:45310229	17	1		0.998699	0.998699	1		0.994721	0.994721
rs2717039	2:58169166	EUR,AFR,LA	57768753:58616336	76	5		0.657751	0.657751	16	2:58155829	0.255129	0.195361
rs7558944	2:73810909	EUR,AFR,LA	73601606:74110034	45	8		0.576791	0.576791	20	2:73843571	0.221794	0.0771954
rs264953	2:104303387	EUR,LA	104068344:104473036	28	12		0.196568	0.196568	14		0.184403	0.184403
rs2375518	2:138270224	EUR,LA	138081931:138404751	79	18		0.618244	0.618244	22		0.538341	0.538341
rs13024996	2:144225215	EUR,AFR,LA	144146660:144356960	49	3		0.488951	0.488951	4		0.429969	0.429969
rs72859290	2:147981914	EUR	147830318:148442524	11	2		0.83982	0.83982	2		0.83982	0.83982
rs56213902	2:185786030	EUR,AFR,LA	185426237:186169825	69	10		0.607702	0.607702	16	2:185785947	0.311039	0.0682742
rs2176040	2:227092802	EUR,AFR,LA	226976291:227198983	30	10		0.363545	0.363545	13	2:227164994	0.166129	0.0623928
rs4432663	3:18799032	EUR	18610713:18824298	82	23		0.310132	0.310132	23		0.310132	0.310132
rs1464569	3:49460350	EUR,AFR,LA	48982335:49891362	43	4		0.861817	0.861817	9	3:49565505	0.330153	0.181252
rs6774985	3:85513000	EUR,LA	85018612:85996012	81	8	3:85434260	0.793541	0.0961041	9	3:85434260	0.734855	0.111283
rs16859408	3:147107665	EUR	147000266:147358826	70	23		0.678772	0.678772	23		0.678772	0.678772
rs1193536	3:157972304	EUR,AFR,LA	157720110:158471278	37	3		0.821941	0.821941	8		0.408186	0.408186
rs7686610	4:39406490	EUR,LA	39038101:39501549	46	3		0.521088	0.521088	3		0.49836	0.49836
rs1512139	4:46926777	EUR,AFR,LA	46494121:47012459	61	3		0.580576	0.580576	3	4:46940376	0.464709	0.398969
rs2270970	4:60041691	EUR,AFR	59692918:60115970	51	2		0.781997	0.781997	18	4:60016213	0.411884	0.211224
rs13124636	4:62528171	EUR,AFR,LA	62282934:62803975	11	1		0.996961	0.996961	5		0.908726	0.908726
rs34092683	4:79565499	EUR,AFR,LA	79483435:79875768	58	12		0.361889	0.361889	30	4:79587536	0.162269	0.1007
rs1229984	4:100239319	EUR,AFR,LA	100052555:100729676	25	1		1	1	1		1	1
rs62307322	4:100280800	EUR,AFR,LA	100143184:100302206	13	1		0.999755	0.999755	4		0.902121	0.902121
rs10032906	4:100296355	EUR,LA	99956828:100336375	56	4		0.38969	0.38969	4		0.368807	0.368807
rs13107325	4:103188709	EUR,AFR,LA	102702364:103388441	25	1		1	1	1		1	1
rs7655784	4:139844824	EUR,LA	139832385:140344802	60	16		0.347627	0.347627	18		0.305338	0.305338
rs7441741	4:143545812	EUR,LA	143500223:143924210	30	4		0.932809	0.932809	7		0.903377	0.903377
rs6449591	5:61535659	EUR	61290553:61953289	210	61		0.213968	0.213968	61		0.213968	0.213968
rs2560038	5:153272968	EUR	153057548:153687444	180	34		0.239348	0.239348	34		0.239348	0.239348
rs766406	6:26319588	EUR,AFR,LA	25965942:26810830	56	7		0.738663	0.738663	8		0.65903	0.65903
rs1799971	6:154360797	EUR,AFR,LA	154057114:154842329	24	1		0.997014	0.997014	4		0.981053	0.981053
rs2699453	7:22097449	EUR	22059791:22150589	43	1		0.991063	0.991063	1		0.991063	0.991063
rs2944794	7:71834260	EUR,AFR	71504260:71877095	82	10		0.615422	0.615422	19	7:71858167	0.832373	0.0644973
rs13235543	7:73013901	EUR,AFR,LA	72854549:73074586	25	14		0.470233	0.470233	15	7:72982874	0.290938	0.202114
rs3815455	7:75611756	EUR,AFR,LA	75590808:75930800	71	8		0.370007	0.370007	28	7:75612803	0.290952	0.28562
rs2551767	7:135139011	EUR,LA	135082953:135362926	19	6	7:135144662	0.304473	0.176799	6	7:135144662	0.289733	0.176724
rs11774587	8:2893930	EUR,AFR,LA	2774127:2931101	49	12		0.483352	0.483352	20		0.242453	0.242453
rs2291317	8:21827162	EUR,AFR,LA	21707455:21899707	35	11	8:21814739	0.16029	0.154235	14	8:21823206	0.105205	0.0622306
rs2942194	8:23423669	EUR,AFR,LA	23351759:23470947	20	1		0.996456	0.996456	13		0.89375	0.89375
rs2582405	8:57424874	EUR,AFR	57110692:57436577	46	3		0.78248	0.78248	6		0.36055	0.36055
rs791405	8:64720735	EUR,LA	64391912:65071623	85	17	8:64961018	0.185796	0.174714	20	8:64961018	0.172994	0.164417
rs7014279	8:143352528	EUR	143267802:143418061	128	23		0.453697	0.453697	23		0.453697	0.453697
rs2841329	9:128134332	EUR	127634429:128500568	209	44	9:128134034	0.131158	0.0516457	44	9:128134034	0.131158	0.0516457
rs2520100	9:136918137	EUR,AFR	136862529:136958631	24	11		0.271242	0.271242	17	9:136918662	0.121963	0.101111
rs1291854	10:11110195	EUR,AFR,LA	11069393:11237032	25	4		0.887031	0.887031	4		0.916295	0.916295
rs7915937	10:57460955	EUR,AFR,LA	57180926:57642202	43	12		0.50969	0.50969	21	10:57462159	0.0968787	0.0818384
rs60019180	10:102437549	EUR,LA	102395440:102487039	32	8	10:102443374	0.311191	0.182491	9	10:102443374	0.286992	0.181088
rs6584898	10:110562799	EUR,AFR,LA	110379596:111044737	53	2		0.984716	0.984716	6	10:110573667	0.474139	0.355355
rs6265	11:27679916	EUR,AFR,LA	27224030:27799870	29	7		0.684525	0.684525	11		0.485074	0.485074
rs7107356	11:47676170	EUR,AFR,LA	47185680:48173412	53	1		0.998491	0.998491	10		0.492193	0.492193
rs631791	11:57675410	EUR,LA	57301285:57896733	85	16	11:57522200	0.629636	0.0278799	17	11:57522200	0.54852	0.0339838
rs3217512	11:64135541	EUR,AFR,LA	63851633:64600911	73	16		0.625958	0.625958	24		0.553046	0.553046
rs9919557	11:112877408	EUR,AFR,LA	112794647:113008160	19	2		0.619844	0.619844	6		0.509806	0.509806
rs34632468	11:113334227	EUR,AFR,LA	113262900:113559939	52	1		0.993866	0.993866	3		0.970365	0.970365
rs61904979	11:113508088	EUR,AFR,LA	113153356:113851853	53	5		0.561818	0.561818	9	11:113508452	0.250869	0.216758
rs10790112	11:116096249	EUR,AFR,LA	116077742:116103543	10	2		0.662353	0.662353	5		0.90125	0.90125
rs6589894	11:121636060	EUR,AFR,LA	121519662:121658548	19	4		0.863213	0.863213	6	11:121635061	0.389282	0.0138245
rs2159102	12:2288945	EUR	2280807:2413803	89	47		0.365468	0.365468	47		0.365468	0.365468
rs10876186	12:51884217	EUR,AFR,LA	51785401:51935057	8	2	12:51877396; 12:51886210	0.5; 0.5	0	2	12:51877396; 12:51886210	0.5; 0.5	1.50453e-39
rs12826108	12:81603369	EUR,LA	81245102:81815065	83	20		0.274606	0.274606	24		0.248738	0.248738
rs12875334	13:59355371	EUR,LA	59327805:59717487	53	11		0.836491	0.836491	15		0.770484	0.770484
rs4885633	13:80043855	EUR,AFR,LA	79818587:80251029	38	9		0.506208	0.506208	17		0.343277	0.343277
rs148470637	13:89072230	EUR,AFR,LA	88983757:89259234	41	5		0.433518	0.433518	5		0.427503	0.427503
rs9302094	13:96852740	EUR,AFR,LA	96374386:97087892	42	4		0.831913	0.831913	8		0.596122	0.596122
rs12879871	14:35582138	EUR,AFR,LA	35242828:35866845	79	6		0.730163	0.730163	12		0.728187	0.728187
rs17781288	14:42072408	EUR,AFR,LA	41932816:42492334	66	13		0.427845	0.427845	29	14:42076640	0.262664	0.158953
rs11461912	14:58758331	EUR,LA	58678057:59121551	23	8		0.397141	0.397141	9		0.370298	0.370298
rs2664299	14:99742187	EUR,AFR,LA	99712449:99768184	12	2		0.97351	0.97351	3		0.692564	0.692564
rs12588797	14:104300020	EUR,AFR,LA	103878366:104537680	45	8		0.656882	0.656882	10	14:104306696	0.617419	0.0126295
rs34488670	15:47684936	EUR,AFR,LA	47504936:47862385	31	5		0.787026	0.787026	5		0.890903	0.890903
rs72770409	16:24802331	EUR,AFR,LA	24687305:24997647	10	2		0.603287	0.603287	4	16:24693048	0.692187	0.260588
rs8060511	16:30101596	EUR,AFR,LA	29919792:30431429	34	6		0.577278	0.577278	7		0.293549	0.293549
rs2967262	16:49074561	EUR,AFR,LA	49020280:49224879	12	2		0.920665	0.920665	6		0.786018	0.786018
rs1421085	16:53800954	EUR,AFR,LA	53412862:53845487	22	5		0.931437	0.931437	11		0.258146	0.258146
rs825704	16:73603649	EUR,AFR,LA	73587645:73758522	13	4		0.934086	0.934086	8		0.764581	0.764581
rs4143866	16:85716366	EUR,LA	85670936:85776273	14	7		0.288441	0.288441	7		0.27862	0.27862
rs854784	17:18040690	EUR,AFR,LA	17767165:18260753	49	6		0.527242	0.527242	14		0.530821	0.530821
rs12943365	17:29680526	EUR	29339909:29780718	137	56	17:29708155	0.137257	0.0426331	56	17:29708155	0.137257	0.0426331
rs112572874	17:44072984	EUR,AFR,LA	43661362:44412076	90	19		0.624278	0.624278	29	17:43671099	0.170059	0.157866
rs8085338	18:39309757	EUR,AFR,LA	38872547:39363973	38	4		0.94888	0.94888	14		0.846053	0.846053
rs12458015	18:53305735	EUR,AFR,LA	52965752:53477819	39	7		0.728692	0.728692	15		0.391966	0.391966
rs12984933	19:30789847	EUR,AFR,LA	30675148:30837151	15	2		0.977871	0.977871	9	19:30790428	0.4014	0.399988
rs492602	19:49206417	EUR,AFR,LA	49072826:49314782	50	10		0.823995	0.823995	18		0.305536	0.305536
rs11468270	20:37306245	EUR,LA	37272589:37433288	21	2		0.76072	0.76072	2		0.735206	0.735206
rs76728843	20:48455302	EUR,AFR,LA	48428202:48678378	33	21		0.699609	0.699609	21		0.44108	0.44108
rs17842490	22:24870527	EUR,AFR,LA	24552872:24959721	24	3		0.930176	0.930176	10	22:24784051	0.559336	0.162063
rs202627	22:41847367	EUR,LA	41432389:42345070	85	11		0.450568	0.450568	17		0.41402	0.41402

## Sheet: STable8
Supplementary Table 8. SNPs in credible sets in cross-ancestry fine-mapping. PIP, posterior inclusion probability. Fine-mapping was done using MsCAVIAR.
Lead SNP (chr:pos)	Credible set region	SNPs in credible set	PIP
1:44773839	44598832-44773839	1:44773839	0.607546
		1:44598832	0.0942226
		1:44606565	0.259839
		1:44609764	0.0368257
1:66428502	66416939-66440096	1:66428502	0.0742358
		1:66416939	0.436426
		1:66419905	0.404599
		1:66434743	0.0385777
		1:66440096	0.0418251
1:71769465	71769465-71769465	1:71769465	0.999138
1:73806923	73806923-73899639	1:73806923	0.976314
		1:73846542	0.0126269
		1:73899639	0.00860721
1:97920956	97902790-97923499	1:97920956	0.114072
		1:97902790	0.176791
		1:97918306	0.226133
		1:97923499	0.482773
2:27730940	27730940-27730940	2:27730940	0.999371
2:44271496	44271496-44271496	2:44271496	0.998605
2:45139904	45139904-45139904	2:45139904	0.998699
2:58169166	58130295-58171964	2:58169166	0.657751
		2:58130295	0.00950501
		2:58155829	0.141214
		2:58169712	0.140419
		2:58171964	0.0427897
2:73810909	73613789-73895765	2:73810909	0.576791
		2:73613789	0.00796555
		2:73762236	0.0532232
		2:73776582	0.00647665
		2:73832459	0.0118582
		2:73837955	0.084532
		2:73843571	0.02383
		2:73895765	0.228963
2:104303387	104068344-104361420	2:104303387	0.196568
		2:104068344	0.0233427
		2:104072110	0.151887
		2:104157011	0.00266773
		2:104159785	0.0440756
		2:104160261	0.0630399
		2:104273996	0.0463232
		2:104279490	0.0337447
		2:104295479	0.1047
		2:104305595	0.16222
		2:104352495	0.159721
		2:104361420	0.00250111
2:138270224	138148958-138349975	2:138270224	0.618244
		2:138148958	0.0312435
		2:138150878	0.0182667
		2:138160216	0.0148218
		2:138162780	0.0060519
		2:138170561	0.00924968
		2:138175902	0.0106792
		2:138187643	0.0129987
		2:138194397	0.0109523
		2:138197269	0.00775959
		2:138205248	0.00555013
		2:138206195	0.0130619
		2:138216532	0.00496703
		2:138235279	0.0891796
		2:138249452	0.00630192
		2:138264231	0.0823717
		2:138321855	0.0229808
		2:138349975	0.0272243
2:144225215	144225215-144250487	2:144225215	0.488951
		2:144232491	0.409521
		2:144250487	0.100141
2:147981914	147956293-147981914	2:147981914	0.83982
		2:147956293	0.159491
2:185786030	185773243-185809565	2:185786030	0.607702
		2:185773243	0.0662516
		2:185783896	0.076158
		2:185785791	0.0292214
		2:185785947	0.0137336
		2:185785974	0.0475937
		2:185787586	0.0102305
		2:185796842	0.040896
		2:185802243	0.0436031
		2:185809565	0.0620771
2:227092802	227092405-227180619	2:227092802	0.363545
		2:227092405	0.0349448
		2:227095876	0.103078
		2:227099975	0.0407618
		2:227100490	0.322278
		2:227100698	0.0286192
		2:227105691	0.00595941
		2:227164994	0.0085616
		2:227174461	0.0358649
		2:227180619	0.047443
3:18799032	18613387-18801054	3:18799032	0.310132
		3:18613387	0.00641783
		3:18613492	0.00758484
		3:18621139	0.0078871
		3:18622544	0.00843049
		3:18623278	0.00494343
		3:18623851	0.00952553
		3:18624668	0.00190258
		3:18625286	0.00836456
		3:18628793	0.00622248
		3:18679446	0.00195106
		3:18682474	0.00143124
		3:18696923	0.0017211
		3:18698160	0.10582
		3:18704284	0.00287055
		3:18704299	0.00285999
		3:18705035	0.113113
		3:18710865	0.00132938
		3:18720044	0.106291
		3:18764304	0.105352
		3:18781973	0.0709144
		3:18799274	0.0452672
		3:18801054	0.0609093
3:49460350	49419298-49584243	3:49460350	0.861817
		3:49419298	0.00877536
		3:49452957	0.0125832
		3:49584243	0.107263
3:85513000	85434260-85651136	3:85513000	0.0961041
		3:85434260	0.793541
		3:85475281	0.0301046
		3:85501729	0.0204822
		3:85513793	0.0254246
		3:85546798	0.0117026
		3:85646850	0.00565449
		3:85651136	0.00744889
3:147107665	147096847-147268599	3:147107665	0.678772
		3:147096847	0.00843055
		3:147106319	0.00807935
		3:147124835	0.0233646
		3:147129057	0.00255004
		3:147137597	0.0231742
		3:147137674	0.0248455
		3:147140680	0.00187027
		3:147142723	0.0520574
		3:147164766	0.00679586
		3:147187590	0.0137718
		3:147188788	0.0135545
		3:147200544	0.0168893
		3:147208513	0.00801717
		3:147211178	0.0159018
		3:147222671	0.0175833
		3:147223899	0.00209461
		3:147234589	0.0150349
		3:147241552	0.00316982
		3:147246869	0.0189859
		3:147253196	0.0232692
		3:147267609	0.00950988
		3:147268599	0.0033486
3:157972304	157972304-158280085	3:157972304	0.821941
		3:158032143	0.160061
		3:158280085	0.0111521
4:39406490	39406490-39425248	4:39406490	0.521088
		4:39423789	0.214802
		4:39425248	0.26411
4:46926777	46913328-46940376	4:46926777	0.580576
		4:46913328	0.107684
		4:46940376	0.311499
4:60041691	60016213-60041691	4:60041691	0.781997
		4:60016213	0.210911
4:62528171	62528171-62528171	4:62528171	0.996961
4:79565499	79527948-79623174	4:79565499	0.361889
		4:79527948	0.0142249
		4:79546144	0.00600318
		4:79560312	0.00324535
		4:79570879	0.109967
		4:79572069	0.0868968
		4:79576097	0.00293928
		4:79582594	0.319754
		4:79584807	0.0039855
		4:79587536	0.0773423
		4:79618887	0.00292794
		4:79623174	0.00256388
4:100239319	100239319-100239319	4:100239319	1
4:100280800	100280800-100280800	4:100280800	0.999755
4:100296355	100294945-100312791	4:100296355	0.38969
		4:100294945	0.144344
		4:100296362	0.172273
		4:100312791	0.291197
4:103188709	103188709-103188709	4:103188709	1
4:139844824	139843189-139952858	4:139844824	0.347627
		4:139843189	0.0913168
		4:139848044	0.0452005
		4:139849183	0.0349184
		4:139849216	0.0279961
		4:139849501	0.00460579
		4:139849770	0.16499
		4:139850616	0.0183819
		4:139851708	0.092362
		4:139851969	0.040435
		4:139852597	0.0744791
		4:139852833	0.0259404
		4:139862146	0.0042742
		4:139864097	0.0128417
		4:139872579	0.00400254
		4:139952858	0.00188181
4:143545812	143500223-143858214	4:143545812	0.932809
		4:143500223	0.052142
		4:143857389	0.0028918
		4:143858214	0.00251386
5:61535659	61430316-61775775	5:61535659	0.213968
		5:61430316	0.00181985
		5:61440321	0.00211793
		5:61447811	0.00210186
		5:61478191	0.00145861
		5:61489180	0.00236612
		5:61502596	0.00268644
		5:61503043	0.000514827
		5:61509311	0.179771
		5:61512846	0.05895
		5:61514611	0.050862
		5:61515510	0.00392253
		5:61516625	0.0674676
		5:61518394	0.00485933
		5:61518868	0.00779408
		5:61519677	0.0045413
		5:61525564	0.177259
		5:61526459	0.0293254
		5:61531501	0.0948562
		5:61546035	0.0023935
		5:61546863	0.00243988
		5:61551997	0.00450535
		5:61553068	0.00311291
		5:61553298	0.00212601
		5:61558172	0.00577304
		5:61560978	0.00574985
		5:61564841	0.00366865
		5:61565962	0.00332632
		5:61568863	0.00337875
		5:61587900	0.00114696
		5:61591274	0.0012857
		5:61599238	0.00122096
		5:61599590	0.00280315
		5:61599769	0.0011138
		5:61605897	0.00133913
		5:61606610	0.000885704
		5:61607268	0.0069253
		5:61610255	0.00164399
		5:61611989	0.00188994
		5:61612107	0.0015197
		5:61615734	0.000851259
		5:61623609	0.00127153
		5:61624598	0.00103906
		5:61624608	0.0012031
		5:61640131	0.00087301
		5:61646259	0.00132433
		5:61664039	0.00123453
		5:61665955	0.00093848
		5:61670331	0.00113857
		5:61672995	0.00295948
		5:61675357	0.00244927
		5:61683591	0.0018757
		5:61685426	0.00099824
		5:61687541	0.00104285
		5:61692515	0.000778171
		5:61694847	0.000737552
		5:61704664	0.000588006
		5:61722860	0.00186157
		5:61738245	0.00055398
		5:61749606	0.000706686
		5:61775775	0.000701677
5:153272968	153057548-153490778	5:153272968	0.239348
		5:153057548	0.00939623
		5:153063802	0.0024709
		5:153081405	0.00382339
		5:153138927	0.00257408
		5:153266100	0.0395307
		5:153277932	0.00355678
		5:153281406	0.00202431
		5:153287549	0.0501377
		5:153290835	0.00403334
		5:153296017	0.10623
		5:153296073	0.094135
		5:153300215	0.0542237
		5:153306266	0.0130346
		5:153310598	0.010904
		5:153312211	0.085344
		5:153320104	0.0623694
		5:153320752	0.00644626
		5:153321265	0.0139142
		5:153326223	0.0651693
		5:153326505	0.0127718
		5:153327914	0.00216281
		5:153337438	0.0109924
		5:153340031	0.0747133
		5:153342013	0.0123629
		5:153358226	0.00144956
		5:153401689	0.000796879
		5:153403230	0.000692323
		5:153403424	0.000915333
		5:153407397	0.000905826
		5:153432450	0.000660074
		5:153471737	0.00146002
		5:153475721	0.000822021
		5:153490778	0.000718847
6:26319588	26256526-26589359	6:26319588	0.738663
		6:26256526	0.0283109
		6:26316118	0.034982
		6:26327953	0.173611
		6:26399737	0.00417414
		6:26571629	0.0025888
		6:26589359	0.00955366
6:154360797	154360797-154360797	6:154360797	0.997014
7:22097449	22097449-22097449	7:22097449	0.991063
7:71834260	71641526-71858167	7:71834260	0.615422
		7:71641526	0.0161621
		7:71656254	0.00138122
		7:71711275	0.00181076
		7:71778063	0.00811861
		7:71797191	0.0332384
		7:71849677	0.0163787
		7:71852173	0.146581
		7:71855605	0.0013605
		7:71858167	0.150288
7:73013901	72904810-73042443	7:73013901	0.470233
		7:72904810	0.00801086
		7:72921609	0.0579299
		7:72973854	0.00610965
		7:72982874	0.13874
		7:72995954	0.0335302
		7:72999105	0.00650915
		7:73012042	0.188848
		7:73017657	0.00822081
		7:73022933	0.0221103
		7:73029437	0.0311538
		7:73037956	0.0083738
		7:73042302	0.00873129
		7:73042443	0.00483844
7:75611756	75611149-75902030	7:75611756	0.370007
		7:75611149	0.0148213
		7:75612803	0.363841
		7:75615006	0.166732
		7:75616105	0.0626938
		7:75631913	0.00321769
		7:75636240	0.00591206
		7:75902030	0.00292598
7:135139011	135115138-135144662	7:135139011	0.176799
		7:135115138	0.177933
		7:135120196	0.155815
		7:135131349	0.131528
		7:135143971	0.0534464
		7:135144662	0.304473
8:2893930	2890809-2912205	8:2893930	0.483352
		8:2890809	0.00843173
		8:2892131	0.0201488
		8:2894614	0.0824633
		8:2895004	0.0833042
		8:2896346	0.0512787
		8:2896699	0.00325718
		8:2901677	0.0764955
		8:2903043	0.143794
		8:2907094	0.0121706
		8:2909680	0.00911779
		8:2912205	0.0184372
8:21827162	21804989-21827162	8:21827162	0.154235
		8:21804989	0.127402
		8:21812730	0.0387747
		8:21813962	0.0371706
		8:21814739	0.16029
		8:21815425	0.0539713
		8:21818060	0.15895
		8:21820479	0.134265
		8:21820813	0.0376294
		8:21823025	0.0626678
		8:21823206	0.0326029
8:23423669	23423669-23423669	8:23423669	0.996456
8:57424874	57401667-57424874	8:57424874	0.78248
		8:57401667	0.0136434
		8:57424303	0.201222
8:64720735	64505364-65000658	8:64720735	0.174714
		8:64505364	0.00660837
		8:64525347	0.00634537
		8:64528325	0.00197896
		8:64532168	0.00654821
		8:64790774	0.00770482
		8:64796303	0.00811227
		8:64799004	0.0090853
		8:64956882	0.0122466
		8:64961018	0.185796
		8:64964493	0.00944593
		8:64971135	0.100335
		8:64981659	0.0894127
		8:64981795	0.0747661
		8:64982843	0.111789
		8:64996264	0.0603344
		8:65000658	0.126351
8:143352528	143326191-143357960	8:143352528	0.453697
		8:143326191	0.00114946
		8:143327128	0.00070839
		8:143327651	0.000859403
		8:143332644	0.000731451
		8:143333231	0.000865617
		8:143343145	0.00176261
		8:143343260	0.00174282
		8:143343398	0.00484748
		8:143343567	0.00237052
		8:143343648	0.00232556
		8:143344055	0.00184421
		8:143347087	0.00125095
		8:143348359	0.00737129
		8:143348682	0.00639502
		8:143349510	0.0101547
		8:143350363	0.00192252
		8:143352206	0.173994
		8:143352805	0.00071599
		8:143353512	0.27253
		8:143354963	0.0390117
		8:143355746	0.00218765
		8:143357960	0.00205056
9:128134332	127821554-128136833	9:128134332	0.0516457
		9:127821554	0.0289869
		9:127833905	0.011137
		9:127834277	0.0739099
		9:127834878	0.0131459
		9:127842584	0.0122345
		9:127843944	0.0346022
		9:127849318	0.040968
		9:127851968	0.00335238
		9:127885217	0.0212767
		9:127897940	0.00193131
		9:127898032	0.00734598
		9:127903576	0.0100968
		9:127904271	0.0305076
		9:127911031	0.0518915
		9:127911135	0.0108427
		9:127929132	0.0289869
		9:127935881	0.00203777
		9:127938242	0.00492393
		9:127943869	0.00767576
		9:127946671	0.00471644
		9:127950184	0.00675951
		9:127954278	0.012071
		9:127955003	0.00380782
		9:127956805	0.00477771
		9:127957070	0.00560564
		9:127957425	0.00622175
		9:127959540	0.0161088
		9:127964171	0.00314641
		9:127968496	0.00477771
		9:127969785	0.00503124
		9:127970114	0.00570372
		9:127970845	0.0054855
		9:127972775	0.00593102
		9:127973473	0.0184638
		9:127982775	0.00414707
		9:127985611	0.00239573
		9:127986004	0.00446029
		9:127986487	0.00302923
		9:128112896	0.0371197
		9:128134034	0.131158
		9:128135627	0.0909667
		9:128135925	0.0802184
		9:128136833	0.0817823
9:136918137	136903369-136949669	9:136918137	0.271242
		9:136903369	0.012599
		9:136905577	0.00463057
		9:136907005	0.174544
		9:136909309	0.0849219
		9:136911146	0.129737
		9:136918662	0.0070767
		9:136919568	0.169288
		9:136922700	0.127471
		9:136932506	0.00452134
		9:136949669	0.00418612
10:11110195	11076675-11149025	10:11110195	0.887031
		10:11076675	0.0060019
		10:11141731	0.0630354
		10:11149025	0.0342412
10:57460955	57420576-57501054	10:57460955	0.50969
		10:57420576	0.00764175
		10:57424830	0.00463453
		10:57426592	0.00507721
		10:57426710	0.0030133
		10:57430146	0.00542399
		10:57462159	0.241282
		10:57463405	0.13908
		10:57470347	0.0280517
		10:57471131	0.0380073
		10:57487116	0.00471449
		10:57501054	0.00476942
10:102437549	102395982-102444559	10:102437549	0.182491
		10:102395982	0.0161135
		10:102396758	0.0287371
		10:102397703	0.0200068
		10:102435953	0.164238
		10:102442068	0.111714
		10:102443374	0.311191
		10:102444559	0.15677
chr10:110562799	110562512-110562799	10:110562799	0.984716
		10:110562512	0.0120522
11:27679916	27643725-27730556	11:27679916	0.684525
		11:27643725	0.239403
		11:27653995	0.00801189
		11:27683618	0.00906592
		11:27707486	0.0071205
		11:27729505	0.013975
		11:27730556	0.0285976
11:47676170	47676170-47676170	11:47676170	0.998491
11:57675410	57424040-57675410	11:57675410	0.0278799
		11:57424040	0.0224595
		11:57433327	0.00585127
		11:57448032	0.0083714
		11:57464945	0.0807856
		11:57477889	0.0255269
		11:57499065	0.0210667
		11:57510294	0.022246
		11:57510823	0.0246846
		11:57522200	0.629636
		11:57542820	0.00866817
		11:57600285	0.0260414
		11:57639017	0.0513668
		11:57644334	0.00718798
		11:57654991	0.01553
		11:57656902	0.0144918
11:64135541	63892665-64179813	11:64135541	0.625958
		11:63892665	0.00194335
		11:64087642	0.0142963
		11:64097233	0.00480759
		11:64102948	0.0178608
		11:64106317	0.00151766
		11:64107477	0.00382375
		11:64110668	0.05961
		11:64110683	0.0554396
		11:64118267	0.0231978
		11:64128423	0.054769
		11:64129722	0.0502023
		11:64133658	0.0139588
		11:64141771	0.0590932
		11:64164833	0.00300785
		11:64179813	0.00198048
11:112877408	112877408-112893856	11:112877408	0.619844
		11:112893856	0.377749
11:113334227	113334227-113334227	11:113334227	0.993866
11:113508088	113508088-113557206	11:113508088	0.561818
		11:113508452	0.137774
		11:113510868	0.051472
		11:113537310	0.0515779
		11:113557206	0.190216
11:116096249	116096249-116103543	11:116096249	0.662353
		11:116103543	0.335114
11:121636060	121542923-121636060	11:121636060	0.863213
		11:121542923	0.00480991
		11:121634608	0.0168215
		11:121635061	0.106834
12:2288945	2288945-2368674	12:2288945	0.365468
		12:2289651	0.301916
		12:2297353	0.00811796
		12:2297996	0.0080839
		12:2298085	0.00721888
		12:2298298	0.00505486
		12:2298724	0.00692363
		12:2298974	0.00383068
		12:2299048	0.00666873
		12:2299823	0.00623958
		12:2300008	0.00576733
		12:2300207	0.00734065
		12:2300607	0.00762257
		12:2304357	0.00509656
		12:2306128	0.00353329
		12:2306707	0.00293778
		12:2309864	0.00423989
		12:2310616	0.00397299
		12:2311836	0.00306985
		12:2312301	0.0044524
		12:2312620	0.00400536
		12:2312821	0.00461911
		12:2312826	0.00387751
		12:2312897	0.00379979
		12:2313303	0.00260713
		12:2314319	0.00319534
		12:2317096	0.00332625
		12:2317644	0.00336661
		12:2321868	0.00936995
		12:2322513	0.00925175
		12:2326224	0.00933037
		12:2327944	0.00199458
		12:2329970	0.0260545
		12:2330458	0.02873
		12:2331144	0.00994284
		12:2331192	0.0090582
		12:2332393	0.0109184
		12:2333484	0.0101132
		12:2333638	0.0322655
		12:2334260	0.0090582
		12:2337746	0.00929097
		12:2338396	0.0098588
		12:2338858	0.00273442
		12:2344960	0.00183771
		12:2346830	0.00153197
		12:2361460	0.00119482
		12:2368674	0.00132927
12:51884217	51877396-51886210	12:51877396	0.5
		12:51886210	0.5
12:81603369	81390528-81608058	12:81603369	0.274606
		12:81390528	0.00162921
		12:81391334	0.003066
		12:81402672	0.0262421
		12:81446553	0.00531525
		12:81501263	0.00458922
		12:81515829	0.00271611
		12:81516841	0.00791782
		12:81532627	0.00386526
		12:81532648	0.00316577
		12:81533710	0.00261035
		12:81540558	0.0123614
		12:81569321	0.11509
		12:81579242	0.0103235
		12:81583449	0.00834667
		12:81588639	0.00814706
		12:81602449	0.177621
		12:81604421	0.163482
		12:81605862	0.0640087
		12:81608058	0.0962667
13:59355371	59327805-59474383	13:59355371	0.836491
		13:59327805	0.00481795
		13:59330661	0.00524335
		13:59447400	0.0246604
		13:59454168	0.0301974
		13:59457252	0.0253977
		13:59458831	0.0243196
		13:59460710	0.0123336
		13:59469245	0.00821866
		13:59470304	0.00200203
		13:59474383	0.0181638
13:80043855	79914296-80099118	13:80043855	0.506208
		13:79914296	0.00337293
		13:79957640	0.00324849
		13:79961196	0.00655605
		13:79981012	0.00783973
		13:79986153	0.288638
		13:80061074	0.0947095
		13:80081708	0.038377
		13:80099118	0.0415357
13:89072230	89060871-89088744	13:89072230	0.433518
		13:89060871	0.136551
		13:89062756	0.0738472
		13:89064591	0.247677
		13:89088744	0.108364
13:96852740	96852740-96997133	13:96852740	0.831913
		13:96882680	0.0397034
		13:96895532	0.101155
		13:96997133	0.0251775
14:35582138	35522350-35622938	14:35582138	0.730163
		14:35522350	0.0965758
		14:35556842	0.013339
		14:35599690	0.00291563
		14:35602273	0.105789
		14:35622938	0.0419188
14:42072408	42069889-42168893	14:42072408	0.427845
		14:42069889	0.0330378
		14:42076640	0.167439
		14:42076745	0.0519764
		14:42077288	0.127315
		14:42089908	0.0114004
		14:42096100	0.00871011
		14:42097937	0.0454658
		14:42145815	0.0112064
		14:42152124	0.0142077
		14:42160058	0.0257815
		14:42166111	0.0617447
		14:42168893	0.00975552
14:58758331	58758331-58853006	14:58758331	0.397141
		14:58759762	0.135503
		14:58819226	0.189792
		14:58828077	0.00646238
		14:58833909	0.207514
		14:58844526	0.0252425
		14:58849299	0.00868834
		14:58853006	0.0209768
14:99742187	99742187-99743113	14:99742187	0.97351
		14:99743113	0.0218439
14:104300020	104273311-104361681	14:104300020	0.656882
		14:104273311	0.0143471
		14:104306696	0.0317478
		14:104349602	0.0460437
		14:104355252	0.00638694
		14:104355391	0.00920784
		14:104358076	0.191521
		14:104361681	0.0353986
15:47684936	47646998-47685010	15:47684936	0.787026
		15:47646998	0.00609454
		15:47661369	0.00977166
		15:47674812	0.0455479
		15:47685010	0.147507
16:24802331	24693048-24802331	16:24802331	0.603287
		16:24693048	0.393006
16:30101596	30013066-30101596	16:30101596	0.577278
		16:30013066	0.0138793
		16:30016022	0.0840251
		16:30019375	0.0304782
		16:30068469	0.158279
		16:30072530	0.129447
16:49074561	49069282-49074561	16:49074561	0.920665
		16:49069282	0.0763295
16:53800954	53800954-53842908	16:53800954	0.931437
		16:53809247	0.00442245
		16:53827179	0.0160911
		16:53828066	0.0271231
		16:53842908	0.0116599
16:73603649	73603649-73678378	16:73603649	0.934086
		16:73676742	0.0138581
		16:73677663	0.0160138
		16:73678378	0.0269643
16:85716366	85716366-85733467	16:85716366	0.288441
		16:85716832	0.25645
		16:85718918	0.15451
		16:85719929	0.228893
		16:85730558	0.0331604
		16:85732989	0.0190884
		16:85733467	0.0192611
17:18040690	18040690-18099962	17:18040690	0.527242
		17:18041507	0.196328
		17:18042976	0.237301
		17:18059494	0.0104027
		17:18062443	0.00880555
		17:18099962	0.0121176
17:29680526	29511199-29735752	17:29680526	0.0426331
		17:29511199	0.0012357
		17:29512786	0.00217494
		17:29514122	0.00221451
		17:29530350	0.00210746
		17:29530362	0.0012195
		17:29531980	0.00113184
		17:29533871	0.00112196
		17:29547601	0.00204216
		17:29553485	0.00280281
		17:29560800	0.00339592
		17:29565285	0.00163295
		17:29567152	0.00145491
		17:29572973	0.00130274
		17:29574642	0.00146137
		17:29578360	0.00135551
		17:29578724	0.00190924
		17:29600564	0.00115185
		17:29612620	0.00131428
		17:29618990	0.00129701
		17:29623288	0.00173036
		17:29628549	0.0229922
		17:29634468	0.00112196
		17:29639325	0.0168026
		17:29640225	0.0160041
		17:29640679	0.0120867
		17:29642430	0.0119708
		17:29643564	0.0202333
		17:29652147	0.0165588
		17:29652531	0.0165588
		17:29655218	0.014244
		17:29661340	0.048606
		17:29666588	0.0776552
		17:29668808	0.0432817
		17:29671327	0.052439
		17:29673219	0.0128685
		17:29681245	0.0580411
		17:29690753	0.0225436
		17:29691368	0.00115185
		17:29693785	0.0315708
		17:29694063	0.0255035
		17:29694795	0.00269038
		17:29699859	0.0013981
		17:29699860	0.0013436
		17:29703438	0.00133768
		17:29704002	0.0457486
		17:29705947	0.076078
		17:29708155	0.137257
		17:29710763	0.0387517
		17:29711728	0.00245703
		17:29712378	0.0022959
		17:29713300	0.0194552
		17:29715500	0.0135054
		17:29720140	0.0227668
		17:29720426	0.0215672
		17:29735752	0.00449972
17:44072984	43665468-44354549	17:44072984	0.624278
		17:43665468	0.00618575
		17:43670073	0.00407159
		17:43671099	0.115222
		17:43679193	0.00169326
		17:43779624	0.0466017
		17:43978988	0.00169674
		17:44005821	0.00177625
		17:44096553	0.0465446
		17:44284057	0.0333583
		17:44313522	0.00322324
		17:44324572	0.00257288
		17:44343304	0.012997
		17:44343371	0.00164461
		17:44344456	0.0126143
		17:44352131	0.00146339
		17:44353414	0.00191931
		17:44353885	0.0715261
		17:44354549	0.00121565
18:39309757	39294665-39316544	18:39309757	0.94888
		18:39294665	0.0189008
		18:39305679	0.0131849
		18:39316544	0.0109931
18:53305735	53260732-53463661	18:53305735	0.728692
		18:53260732	0.0648878
		18:53270902	0.107837
		18:53410912	0.0144823
		18:53413566	0.0633785
		18:53425305	0.00401034
		18:53463661	0.00677727
19:30789847	30784330-30789847	19:30789847	0.977871
		19:30784330	0.0167813
19:49206417	49206417-49209851	19:49206417	0.823995
		19:49206985	0.0276502
		19:49207257	0.0518741
		19:49208564	0.0317442
		19:49208978	0.0194575
		19:49209339	0.0125493
		19:49209464	0.0084441
		19:49209543	0.0037943
		19:49209566	0.00783121
		19:49209851	0.00560428
20:37306245	37306245-37318089	20:37306245	0.76072
		20:37318089	0.23898
20:48455302	48455302-48628957	20:48455302	0.699609
		20:48464990	0.00540131
		20:48514506	0.0204569
		20:48522585	0.00551824
		20:48523628	0.00410516
		20:48523755	0.00326189
		20:48524288	0.0044486
		20:48526705	0.0048817
		20:48546068	0.0127425
		20:48561156	0.0304996
		20:48568503	0.00609101
		20:48571673	0.0141469
		20:48571802	0.00790958
		20:48572650	0.0054206
		20:48576312	0.00518544
		20:48578734	0.0224894
		20:48586760	0.0134714
		20:48587117	0.00748399
		20:48590773	0.0174946
		20:48590965	0.015079
		20:48628957	0.0863509
22:24870527	24775358-24870527	22:24870527	0.930176
		22:24775358	0.0193482
		22:24784051	0.0485305
22:41847367	41747717-42144512	22:41847367	0.450568
		22:41747717	0.00585339
		22:41752944	0.0123922
		22:41767135	0.00406355
		22:41787950	0.261278
		22:41799767	0.0140048
		22:41806768	0.0234878
		22:41815530	0.072207
		22:41941749	0.142841
		22:42133921	0.00208447
		22:42144512	0.00148818

## Sheet: STable9
Supplementary Table 9. Genes associated with PAU/AUD by MAGMA. Chr, chromosome; NSNPs, number of SNPs included in the analysis; S-PrediXcan, genes identified by S-PrediXcan; S-MultiXcan, genes identified by S-MultiXcan; H-MAGMA, genes identified by H-MAGMA.
Gene	Chr	NSNPS		Zstat	Pvalue	S-PrediXcan	S-MultiXcan	H-MAGMA
EUR_PAU
GTF3C2	2	46	14	7.7298	5.3846e-15			Yes
GCKR	2	85	18	7.6297	1.1768e-14			Yes
PDE4B	1	2096	113	7.6063	1.4107e-14			Yes
FTO	16	1742	146	7.5766	1.7736e-14
SLC39A13	11	30	8	7.5464	2.2371e-14	Yes	Yes	Yes
LINC01460	2	22	9	7.4544	4.5131e-14
KRTCAP3	2	9	4	7.4425	4.9405e-14	Yes	Yes	Yes
DRD2	11	233	36	7.4406	5.0127e-14	Yes	Yes	Yes
KLB	4	206	41	7.1929	3.1714e-13	Yes	Yes	Yes
CADM2	3	4395	79	7.1927	3.176e-13	Yes		Yes
FNDC4	2	10	4	7.0965	6.3993e-13	Yes	Yes	Yes
IFT172	2	128	18	7.0809	7.1587e-13	Yes	Yes	Yes
SNX17	2	17	7	7.0493	8.9911e-13	Yes	Yes	Yes
RHOA	3	144	18	7.0122	1.173e-12	Yes	Yes	Yes
NRBP1	2	32	7	7.0111	1.1821e-12	Yes	Yes	Yes
C2orf16	2	12	5	6.966	1.6305e-12			Yes
PPM1G	2	77	13	6.8894	2.8019e-12	Yes	Yes	Yes
ADH7	4	111	27	6.8723	3.1589e-12			Yes
ANKK1	11	51	11	6.8444	3.839e-12			Yes
AGBL2	11	195	25	6.7838	5.8532e-12			Yes
RP11-3B7.1	3	5	3	6.7169	9.2806e-12	Yes	Yes
FUT2	19	51	7	6.6536	1.4296e-11	Yes	Yes	Yes
ZNF512	2	160	20	6.615	1.8582e-11			Yes
SPI1	11	127	16	6.5872	2.2416e-11	Yes	Yes	Yes
MTTP	4	328	26	6.5645	2.61e-11	Yes	Yes	Yes
RASIP1	19	62	11	6.5464	2.9477e-11	Yes	Yes	Yes
C3orf84	3	28	9	6.5458	2.9585e-11			Yes
DAG1	3	156	20	6.5294	3.3011e-11	Yes	Yes	Yes
ACSS3	12	1557	50	6.5261	3.3751e-11
ZNF513	2	6	4	6.509	3.7819e-11	Yes	Yes	Yes
TCTA	3	9	4	6.4448	5.7865e-11	Yes	Yes	Yes
C4orf17	4	198	33	6.437	6.0946e-11			Yes
PSMC3	11	22	5	6.3843	8.6067e-11	Yes	Yes	Yes
EIF2B4	2	20	10	6.3753	9.1314e-11			Yes
IHO1	3	132	23	6.3395	1.1524e-10	Yes	Yes	Yes
NICN1	3	10	4	6.3106	1.3895e-10	Yes	Yes	Yes
PPP4C	16	20	6	6.184	3.1248e-10	Yes	Yes
NUP160	11	261	21	6.1376	4.1876e-10
USP4	3	117	22	6.1102	4.9768e-10	Yes	Yes	Yes
ALDOA	16	20	8	6.0596	6.8247e-10			Yes
SLC4A8	12	335	23	6.0158	8.9527e-10			Yes
TMX2	11	72	12	6.0114	9.1973e-10
TMX2-CTNND1	11	191	27	5.9714	1.1764e-09
CDHR4	3	26	12	5.9548	1.3023e-09
SELENOH	11	8	5	5.9472	1.3637e-09	Yes	Yes	Yes
FNBP4	11	202	24	5.9099	1.7114e-09	Yes	Yes	Yes
RFC1	4	182	21	5.8785	2.0699e-09	Yes	Yes	Yes
ADH4	4	241	10	5.8242	2.8699e-09			Yes
CTNND1	11	148	27	5.8186	2.9674e-09		Yes	Yes
ADH1B	4	58	15	5.8147	3.0374e-09	Yes	Yes	Yes
RP11-691N7.6	11	117	25	5.7961	3.3945e-09
ZDHHC5	11	77	17	5.706	5.7821e-09	Yes	Yes	Yes
CTD-2370N5.3	17	31	7	5.6303	8.9939e-09
THSD7B	2	4341	133	5.5476	1.448e-08
SLC39A8	4	710	49	5.5361	1.546e-08
BCAT2	19	49	11	5.5354	1.5525e-08	Yes	Yes
LEKR1	3	872	38	5.5341	1.564e-08			Yes
HS6ST3	13	2437	93	5.527	1.6287e-08			Yes
WDR19	4	272	15	5.5181	1.7137e-08	Yes	Yes	Yes
P4HTM	3	26	11	5.4709	2.2386e-08	Yes	Yes	Yes
AMIGO3	3	12	8	5.4475	2.5536e-08			Yes
GMPPB	3	12	8	5.4475	2.5536e-08
INO80E	16	36	8	5.4409	2.651e-08
SYNGAP1	6	89	28	5.4311	2.8003e-08
MLXIPL	7	109	18	5.4166	3.0374e-08			Yes
GPN1	2	89	14	5.4129	3.1001e-08	Yes	Yes	Yes
EVI2B	17	22	5	5.3792	3.7402e-08	Yes	Yes	Yes
UBA7	3	19	7	5.3766	3.7955e-08
DALRD3	3	15	9	5.3513	4.3662e-08	Yes	Yes	Yes
TBX6	16	16	8	5.2893	6.1387e-08	Yes		Yes
TBL2	7	32	11	5.2779	6.533e-08			Yes
PPP6C	9	138	16	5.2662	6.9635e-08	Yes	Yes
BRD3	9	209	31	5.2478	7.6984e-08	Yes		Yes
CALN1	7	2784	85	5.2249	8.7145e-08
PPP1R13B	14	408	23	5.2041	9.7444e-08
STH	17	1	1	5.1942	1.028e-07
EIF4E	4	237	30	5.1797	1.111e-07	Yes	Yes	Yes
ALMS1	2	706	25	5.1787	1.1174e-07	Yes	Yes	Yes
SPPL2C	17	22	4	5.171	1.1642e-07			Yes
DCC	18	6345	134	5.1508	1.297e-07
AC109829.1	2	101	14	5.1445	1.3408e-07
BANK1	4	2836	127	5.1362	1.4017e-07			Yes
CRHR1	17	1275	13	5.1261	1.4792e-07			Yes
ERC2	3	3921	134	5.1201	1.527e-07
MED19	11	22	12	5.1197	1.5305e-07	Yes	Yes
ATRAID	2	23	8	5.1171	1.5516e-07	Yes	Yes
MAPT	17	912	8	5.0936	1.7565e-07			Yes
BDNF	11	176	28	5.0894	1.7957e-07	Yes	Yes
TOB2	22	32	6	5.0884	1.8053e-07	Yes	Yes	Yes
SERPING1	11	54	10	5.0838	1.8494e-07
GABRA4	4	311	25	5.0793	1.8937e-07			Yes
PHF5A	22	24	5	5.0561	2.1401e-07	Yes	Yes
DMAP1	1	19	9	5.0269	2.4924e-07		Yes
CAD	2	101	18	5.0171	2.6232e-07		Yes	Yes
YPEL3	16	12	6	4.9859	3.083e-07	Yes	Yes	Yes
TTC12	11	193	30	4.9803	3.1738e-07			Yes
USP28	11	258	26	4.9386	3.9342e-07		Yes	Yes
TENM2	5	3198	260	4.9197	4.3347e-07
CNTNAP5	2	3782	159	4.8832	5.2185e-07
KANSL1	17	1252	8	4.8771	5.3825e-07
ERI3	1	331	35	4.874	5.4672e-07
POLR3H	22	64	12	4.873	5.495e-07	Yes	Yes
BSN	3	246	30	4.8594	5.8863e-07	Yes	Yes	Yes
ZW10	11	155	22	4.8487	6.2127e-07
USP19	3	20	10	4.8461	6.2942e-07			Yes
RSRC1	3	1745	26	4.837	6.5896e-07
QRICH1	3	124	28	4.8271	6.9277e-07	Yes	Yes	Yes
EVI2A	17	15	3	4.8223	7.0963e-07	Yes	Yes	Yes
TLCD3B	16	66	9	4.8122	7.4643e-07
CCDC71	3	8	3	4.804	7.7779e-07	Yes	Yes	Yes
RPS6KA4	11	31	4	4.7563	9.86e-07	Yes
ARIH2	3	124	26	4.751	1.0121e-06			Yes
ACO2	22	134	34	4.7454	1.0406e-06	Yes	Yes	Yes
NSF	17	111	13	4.7382	1.0779e-06			Yes
KLF17	1	68	17	4.7332	1.1048e-06			Yes
SLC25A20	3	68	18	4.7224	1.1655e-06			Yes
NCAM1	11	1235	79	4.7207	1.1749e-06
PRKAR2A	3	158	34	4.7086	1.2469e-06	Yes	Yes	Yes
CUTA	6	5	3	4.6793	1.4389e-06
CLP1	11	24	7	4.6753	1.4679e-06		Yes	Yes
ELAVL2	9	581	61	4.6679	1.5214e-06
H2AZ1	4	7	3	4.6642	1.5493e-06
ARHGAP15	2	2331	125	4.6565	1.6083e-06
KLHDC8B	3	12	5	4.637	1.7675e-06	Yes	Yes	Yes
TEF	22	102	15	4.6357	1.7789e-06
RAPSN	11	52	11	4.6055	2.0571e-06	Yes	Yes	Yes
CNOT4	7	386	38	4.601	2.1021e-06
WDR6	3	12	6	4.5864	2.2544e-06		Yes	Yes
RBFOX1	16	13637	530	4.5836	2.2849e-06
MPV17	2	31	14	4.5572	2.5914e-06			Yes
AFR_AUD
ADH1B	4	89	37	7.8357	2.3315e-15
ADH4	4	310	22	6.9154	2.3327e-12
EIF4E	4	454	61	6.9063	2.487e-12
METAP1	4	479	56	6.6251	1.7345e-11
ADH5	4	162	33	6.1237	4.5711e-10
ADH6	4	73	25	5.6211	9.489e-09
TSPAN5	4	342	94	5.4543	2.4584e-08
RP11-766F14.2	4	65	35	5.0642	2.0508e-07
ADH1A	4	72	29	4.8499	6.176e-07
AMR_AUD
ADH1B	4	39	14	4.911	4.5302e-07
ADH7	4	103	26	5.1757	1.1354e-07
C4orf17	4	173	26	6.4384	6.0377e-11
TRMT10A	4	80	12	4.6058	2.0546e-06
MTTP	4	284	22	5.3072	5.5648e-08
RP11-766F14.2	4	51	11	4.9978	2.8994e-07
EAS_AUD
ADH5	4	15	4	4.7092	1.2434e-06
ADH4	4	55	7	4.5703	2.4356e-06
ADH6	4	19	2	5.073	1.9579e-07
ADH1A	4	26	5	5.5341	1.5643e-08
ADH1B	4	30	4	6.797	5.3408e-12
CCDC63	12	117	8	5.709	5.6834e-09
MYL2	12	31	1	5.4091	3.1666e-08

[truncated: 11 more sheets: STable10, STable11, STable12, STable13, STable14, STable15, STable16, STable17, STable18, STable19, STable20]
